# Supplementary material for: 3-Anilino-5,5-di­methyl­cyclo­hex-2-enone
Source: Acta Crystallogr Sect E Struct Rep Online. 2014 Feb 5;70(Pt 3):o233–4. doi: 10.1107/S160053681400186X (PMC3998468; doi:10.1107/S160053681400186X)
Supplement: Supplementary file 1 [file e-70-0o233-sup1.cif]

##############################################################################
#                                                                            #
# This CIF contains the data in a paper accepted for publication in          #
# Acta Crystallographica Section E. It conforms to the requirements of       #
# Notes for Authors for Acta Crystallographica Section E, and has been       #
# peer reviewed under the auspices of the IUCr Commission on Journals.       #
#                                                                            #
# Full details of the Crystallographic Information File format               #
# are given in the paper "The Crystallographic Information File (CIF):       #
# a New Standard Archive File for Crystallography" by S. R. Hall, F. H.      #
# Allen and I. D. Brown [Acta Cryst. (1991), A47, 655-685].                  #
#                                                                            #
# The current version of the core CIF dictionary is obtainable from          #
# ftp://ftp.iucr.org/pub/cif_core.dic.                                       #
#                                                                            #
# Software is freely available for graphical display of the structure(s)     #
# in this CIF. For information consult the CIF software page                 #
# http://www.iucr.org/resources/cif/software.                                #
#                                                                            #
# This file may be used for bona fide research purposes within the           #
# scientific community so long as proper attribution is given to the journal # 
# article from which it was obtained.                                        #
#                                                                            #
##############################################################################
data_I
_audit_creation_method     'WinGX routine CIF_UPDATE'
_audit_conform_dict_name     cif_core.dic
_audit_conform_dict_version     2.3
_journal_date_recd_electronic     2014-01-15
_journal_date_accepted     2014-01-26
_journal_name_full     'Acta Crystallographica, Section E'
_journal_year     2014
_journal_volume     70
_journal_issue      3
_journal_page_first     o233
_journal_page_last     o234
_journal_paper_category     QO
_journal_paper_doi     10.1107/S160053681400186X
_journal_coeditor_code     BQ2392
_publ_contact_author_name     'Sofiane, Bouacida '
_publ_contact_author_address
;
Unit\'e de recherche de CHimie de l'Environnement
et Mol\'eculaire Structurale,
CHEMS, Universit\'e Constantine 1
25000 Algeria
;
_publ_contact_author_email     bouacida_sofiane@yahoo.fr
_publ_contact_author_fax     '00 (213) 31 81 88 16'
_publ_contact_author_phone     '00 (213) 74 45 27 14'
_publ_section_title
;
3-Anilino-5,5-dimethylcyclohex-2-enone
;
loop_
    _publ_author_name
    _publ_author_footnote
    _publ_author_address
    'Boulebd, Houssem'
;
;
;
Laboratoire des Produits Naturels
d'Origine V\'eg\'etale et de Synth\`ese Organique
PHYSYNOR Universit\'e Constantine 1
25000 Constantine
Algeria
;
    'Bouraiou, Abdelmalek'
;
;
;
Laboratoire des Produits Naturels
d'Origine V\'eg\'etale et de Synth\`ese Organique
PHYSYNOR Universit\'e Constantine 1
25000 Constantine
Algeria
;
    'Bouacida, Sofiane' .
;
Unit\'e de Recherche de Chimie de l'Environnement et Mol\'eculaire Structurale,
CHEMS, Universit\'e Constantine 1
25000
Algeria
D\'epartement Sciences de la Mati\`ere,
Facult\'e des Sciences Exactes et Sciences de la Nature et de la Vie,
Universit\'e, Oum El Bouaghi
04000 Oum El Bouaghi,
Algeria
;
    'Merazig, Hocine'
;
;
;
Unit\'e de Recherche de Chimie de l'Environnement et Mol\'eculaire Structurale,
CHEMS, Universit\'e Constantine 1
25000
Algeria
;
    'Belfaitah, Ali'
;
;
;
Laboratoire des Produits Naturels
d'Origine V\'eg\'etale et de Synth\`ese Organique
PHYSYNOR Universit\'e Constantine 1
25000 Constantine
Algeria.
;
_database_code_depnum_ccdc_archive     'CCDC 983637'
_chemical_name_systematic
;
3-Anilino-5,5-dimethylcyclohex-2-enone
;
_chemical_formula_moiety     'C14 H17 N O'
_chemical_formula_sum     'C14 H17 N O'
_chemical_formula_iupac     'C14 H17 N O'
_chemical_formula_weight     215.29
_symmetry_cell_setting     monoclinic
_symmetry_space_group_name_H-M     'P 21/c'
_symmetry_space_group_name_Hall     '-P 2ybc'
loop_
    _space_group_symop_operation_xyz
    'x, y, z'
    '-x, y+1/2, -z+1/2'
    '-x, -y, -z'
    'x, -y-1/2, z-1/2'
_cell_length_a     10.1766(19)
_cell_length_b     13.159(2)
_cell_length_c     9.2877(17)
_cell_angle_alpha     90
_cell_angle_beta     104.062(7)
_cell_angle_gamma     90
_cell_volume     1206.5(4)
_cell_formula_units_Z     4
_cell_measurement_reflns_used     4703
_cell_measurement_theta_min     2.58
_cell_measurement_theta_max     34.27
_cell_measurement_temperature     150(2)
_exptl_crystal_description     Prism
_exptl_crystal_colour     Colorless
_exptl_crystal_size_max     0.15
_exptl_crystal_size_mid     0.12
_exptl_crystal_size_min     0.09
_exptl_crystal_density_diffrn     1.185
_exptl_crystal_density_method     'not measured'
_exptl_crystal_F_000     464
_exptl_absorpt_coefficient_mu     0.074
_exptl_absorpt_correction_type     multi-scan
_exptl_absorpt_process_details     '(SADABS; Sheldrick, 2002)'
_exptl_absorpt_correction_T_min     0.6674
_exptl_absorpt_correction_T_max     0.7468
_exptl_special_details
;
;
_diffrn_ambient_temperature     150(2)
_diffrn_radiation_type     MoK\a
_diffrn_radiation_wavelength     0.71073
_diffrn_radiation_monochromator     graphite
_diffrn_measurement_device_type     'Bruker APEXII'
_diffrn_measurement_method     'CCD rotation images, thin slices'
_diffrn_reflns_number     12403
_diffrn_reflns_av_R_equivalents     0.0298
_diffrn_reflns_theta_min     2.58
_diffrn_reflns_theta_max     34.32
_diffrn_reflns_theta_full     34.32
_diffrn_measured_fraction_theta_max     0.994
_diffrn_measured_fraction_theta_full     0.994
_diffrn_reflns_limit_h_min     -16
_diffrn_reflns_limit_h_max     14
_diffrn_reflns_limit_k_min     -13
_diffrn_reflns_limit_k_max     20
_diffrn_reflns_limit_l_min     -12
_diffrn_reflns_limit_l_max     14
_refine_special_details
;
Refinement of <i>F</i>^2^ against ALL reflections. The weighted <i>R</i>-factor
<i>wR</i> and goodness of fit <i>S</i> are based on <i>F</i>^2^, conventional
<i>R</i>-factors <i>R</i> are based on <i>F</i>, with <i>F</i> set to zero for
negative <i>F</i>^2^. The threshold expression of <i>F</i>^2^ >
\s(<i>F</i>^2^) is used only for calculating <i>R</i>-factors(gt) <i>etc</i>.
and is not relevant to the choice of reflections for refinement.
<i>R</i>-factors based on <i>F</i>^2^ are statistically about twice as large
as those based on <i>F</i>, and <i>R</i>- factors based on ALL data will be
even larger.
;
_reflns_number_total     5021
_reflns_number_gt     3873
_reflns_threshold_expression     I>2sigma(I)
_refine_ls_structure_factor_coef     Fsqd
_refine_ls_matrix_type     full
_refine_ls_R_factor_all     0.063
_refine_ls_R_factor_gt     0.0466
_refine_ls_wR_factor_gt     0.1265
_refine_ls_wR_factor_ref     0.1384
_refine_ls_goodness_of_fit_ref     1.042
_refine_ls_restrained_S_all     1.042
_refine_ls_number_reflns     5021
_refine_ls_number_parameters     147
_refine_ls_number_restraints     0
_refine_ls_hydrogen_treatment     constr
_refine_ls_weighting_scheme     calc
_refine_ls_weighting_details
         'calc w=1/[\s^2^(Fo^2^)+(0.0725P)^2^+0.1791P] where P=(Fo^2^+2Fc^2^)/3'
_atom_sites_solution_hydrogens     geom
_atom_sites_solution_primary     direct
_atom_sites_solution_secondary     difmap
_refine_ls_shift/su_max     0
_refine_ls_shift/su_mean     0
_refine_diff_density_max     0.453
_refine_diff_density_min     -0.199
_refine_ls_extinction_method     none
loop_
    _atom_type_symbol
    _atom_type_description
    _atom_type_scat_dispersion_real
    _atom_type_scat_dispersion_imag
    _atom_type_scat_source
    C C 0.0033 0.0016 'International Tables Vol C Tables 4.2.6.8 and 6.1.1.4'
    H H 0 0 'International Tables Vol C Tables 4.2.6.8 and 6.1.1.4'
    N N 0.0061 0.0033 'International Tables Vol C Tables 4.2.6.8 and 6.1.1.4'
    O O 0.0106 0.006 'International Tables Vol C Tables 4.2.6.8 and 6.1.1.4'
_computing_data_collection     'APEX2 (Bruker, 2001)'
_computing_cell_refinement     'SAINT (Bruker, 2001)'
_computing_data_reduction     'SAINT (Bruker, 2001)'
_computing_structure_solution     'SIR2002 (Burla <i>et al.</i>, 2005)'
_computing_structure_refinement     'SHELXL97 (Sheldrick, 2008)'
_computing_molecular_graphics
 'ORTEP-3 for Windows (Farrugia, 2012) and DIAMOND (Brandenburg & Berndt, 2001)'
_computing_publication_material
;
WinGX (Farrugia, 2012) and <i>CRYSCAL</i> (T. Roisnel, local program)
;
loop_
    _atom_site_type_symbol
    _atom_site_label
    _atom_site_fract_x
    _atom_site_fract_y
    _atom_site_fract_z
    _atom_site_U_iso_or_equiv
    _atom_site_adp_type
    _atom_site_calc_flag
    _atom_site_refinement_flags
    _atom_site_occupancy
    _atom_site_symmetry_multiplicity
    _atom_site_disorder_assembly
    _atom_site_disorder_group
    C C1 0.64385(8) 0.73838(6) 0.82567(9) 0.01988(15) Uani d . 1 1 . .
    C C2 0.53143(8) 0.78529(6) 0.72449(9) 0.01973(15) Uani d . 1 1 . .
    H H2 0.4742 0.7455 0.6531 0.024 Uiso calc R 1 1 . .
    C C3 0.50602(8) 0.88768(6) 0.73022(9) 0.01767(14) Uani d . 1 1 . .
    C C4 0.59803(8) 0.95491(6) 0.84239(10) 0.02194(16) Uani d . 1 1 . .
    H H4A 0.5593 0.963 0.9274 0.026 Uiso calc R 1 1 . .
    H H4B 0.6012 1.0216 0.7987 0.026 Uiso calc R 1 1 . .
    C C5 0.74309(8) 0.91494(6) 0.89647(9) 0.01943(15) Uani d . 1 1 . .
    C C6 0.73478(9) 0.80376(6) 0.94261(9) 0.02232(16) Uani d . 1 1 . .
    H H6A 0.8253 0.775 0.9661 0.027 Uiso calc R 1 1 . .
    H H6B 0.7019 0.8017 1.0322 0.027 Uiso calc R 1 1 . .
    C C7 0.81684(10) 0.97776(8) 1.03068(11) 0.0320(2) Uani d . 1 1 . .
    H H7A 0.7703 0.9715 1.1086 0.048 Uiso calc R 1 1 . .
    H H7B 0.8185 1.0478 1.0024 0.048 Uiso calc R 1 1 . .
    H H7C 0.908 0.9533 1.0652 0.048 Uiso calc R 1 1 . .
    C C8 0.81959(9) 0.92285(7) 0.77337(10) 0.02490(17) Uani d . 1 1 . .
    H H8A 0.8268 0.9929 0.7477 0.037 Uiso calc R 1 1 . .
    H H8B 0.7712 0.886 0.6876 0.037 Uiso calc R 1 1 . .
    H H8C 0.9086 0.8945 0.8079 0.037 Uiso calc R 1 1 . .
    C C10 0.29024(8) 0.89121(6) 0.53767(9) 0.01887(15) Uani d . 1 1 . .
    C C11 0.15721(8) 0.90959(7) 0.54586(10) 0.02316(16) Uani d . 1 1 . .
    H H11 0.1403 0.95 0.6215 0.028 Uiso calc R 1 1 . .
    C C12 0.04984(9) 0.86746(7) 0.44081(12) 0.0306(2) Uani d . 1 1 . .
    H H12 -0.0388 0.88 0.4461 0.037 Uiso calc R 1 1 . .
    C C13 0.07470(11) 0.80686(7) 0.32830(13) 0.0351(2) Uani d . 1 1 . .
    H H13 0.003 0.7781 0.2587 0.042 Uiso calc R 1 1 . .
    C C14 0.20729(11) 0.78931(8) 0.31997(12) 0.0343(2) Uani d . 1 1 . .
    H H14 0.2239 0.7488 0.2443 0.041 Uiso calc R 1 1 . .
    C C15 0.31524(9) 0.83168(7) 0.42365(10) 0.02586(18) Uani d . 1 1 . .
    H H15 0.4037 0.8203 0.4168 0.031 Uiso calc R 1 1 . .
    N N1 0.39813(7) 0.93664(5) 0.64459(8) 0.02126(14) Uani d . 1 1 . .
    H H1 0.3945 1.0014 0.6559 0.026 Uiso calc R 1 1 . .
    O O1 0.66676(7) 0.64544(5) 0.82303(9) 0.03086(17) Uani d . 1 1 . .
loop_
    _atom_site_aniso_label
    _atom_site_aniso_U_11
    _atom_site_aniso_U_22
    _atom_site_aniso_U_33
    _atom_site_aniso_U_12
    _atom_site_aniso_U_13
    _atom_site_aniso_U_23
    C1 0.0190(3) 0.0142(3) 0.0280(4) -0.0002(2) 0.0086(3) 0.0044(3)
    C2 0.0182(3) 0.0134(3) 0.0268(4) -0.0001(2) 0.0040(3) -0.0003(3)
    C3 0.0170(3) 0.0144(3) 0.0217(3) 0.0010(2) 0.0048(3) -0.0012(2)
    C4 0.0214(3) 0.0170(3) 0.0261(4) 0.0017(3) 0.0032(3) -0.0060(3)
    C5 0.0198(3) 0.0172(3) 0.0202(3) -0.0011(3) 0.0027(3) -0.0009(3)
    C6 0.0225(3) 0.0210(4) 0.0226(3) 0.0010(3) 0.0036(3) 0.0053(3)
    C7 0.0320(4) 0.0310(5) 0.0280(4) -0.0039(4) -0.0024(4) -0.0070(4)
    C8 0.0245(4) 0.0214(4) 0.0300(4) -0.0041(3) 0.0092(3) 0.0014(3)
    C10 0.0191(3) 0.0144(3) 0.0221(3) 0.0013(2) 0.0031(3) 0.0013(2)
    C11 0.0212(3) 0.0206(3) 0.0278(4) 0.0043(3) 0.0061(3) 0.0046(3)
    C12 0.0201(4) 0.0254(4) 0.0437(5) -0.0011(3) 0.0025(3) 0.0103(4)
    C13 0.0317(5) 0.0228(4) 0.0420(5) -0.0068(3) -0.0080(4) 0.0015(4)
    C14 0.0397(5) 0.0256(4) 0.0328(5) 0.0008(4) -0.0004(4) -0.0097(4)
    C15 0.0254(4) 0.0237(4) 0.0278(4) 0.0026(3) 0.0052(3) -0.0053(3)
    N1 0.0210(3) 0.0135(3) 0.0266(3) 0.0034(2) 0.0007(3) -0.0026(2)
    O1 0.0290(3) 0.0135(3) 0.0487(4) 0.0018(2) 0.0067(3) 0.0065(3)
_geom_special_details
;
All e.s.d.'s (except the e.s.d. in the dihedral angle between two l.s. planes)
are estimated using the full covariance matrix. The cell e.s.d.'s are taken
into account individually in the estimation of e.s.d.'s in distances, angles
and torsion angles; correlations between e.s.d.'s in cell parameters are only
used when they are defined by crystal symmetry. An approximate (isotropic)
treatment of cell e.s.d.'s is used for estimating e.s.d.'s involving l.s.
planes.
;
loop_
    _geom_bond_atom_site_label_1
    _geom_bond_atom_site_label_2
    _geom_bond_site_symmetry_2
    _geom_bond_distance
    _geom_bond_publ_flag
    C1 O1 . 1.2463(10) ?
    C1 C2 . 1.4320(11) ?
    C1 C6 . 1.5126(12) ?
    C2 C3 . 1.3754(11) ?
    C2 H2 . 0.93 ?
    C3 N1 . 1.3523(10) ?
    C3 C4 . 1.5069(11) ?
    C4 C5 . 1.5323(12) ?
    C4 H4A . 0.97 ?
    C4 H4B . 0.97 ?
    C5 C7 . 1.5316(12) ?
    C5 C6 . 1.5326(12) ?
    C5 C8 . 1.5351(12) ?
    C6 H6A . 0.97 ?
    C6 H6B . 0.97 ?
    C7 H7A . 0.96 ?
    C7 H7B . 0.96 ?
    C7 H7C . 0.96 ?
    C8 H8A . 0.96 ?
    C8 H8B . 0.96 ?
    C8 H8C . 0.96 ?
    C10 C15 . 1.3895(12) ?
    C10 C11 . 1.3954(12) ?
    C10 N1 . 1.4209(10) ?
    C11 C12 . 1.3911(13) ?
    C11 H11 . 0.93 ?
    C12 C13 . 1.3857(16) ?
    C12 H12 . 0.93 ?
    C13 C14 . 1.3895(16) ?
    C13 H13 . 0.93 ?
    C14 C15 . 1.3896(13) ?
    C14 H14 . 0.93 ?
    C15 H15 . 0.93 ?
    N1 H1 . 0.86 ?
loop_
    _geom_angle_atom_site_label_1
    _geom_angle_atom_site_label_2
    _geom_angle_atom_site_label_3
    _geom_angle_site_symmetry_1
    _geom_angle_site_symmetry_3
    _geom_angle
    _geom_angle_publ_flag
    O1 C1 C2 . . 122.25(8) ?
    O1 C1 C6 . . 119.18(7) ?
    C2 C1 C6 . . 118.54(7) ?
    C3 C2 C1 . . 121.65(7) ?
    C3 C2 H2 . . 119.2 ?
    C1 C2 H2 . . 119.2 ?
    N1 C3 C2 . . 125.26(7) ?
    N1 C3 C4 . . 113.97(7) ?
    C2 C3 C4 . . 120.72(7) ?
    C3 C4 C5 . . 114.36(7) ?
    C3 C4 H4A . . 108.7 ?
    C5 C4 H4A . . 108.7 ?
    C3 C4 H4B . . 108.7 ?
    C5 C4 H4B . . 108.7 ?
    H4A C4 H4B . . 107.6 ?
    C7 C5 C4 . . 108.91(7) ?
    C7 C5 C6 . . 109.70(7) ?
    C4 C5 C6 . . 107.77(7) ?
    C7 C5 C8 . . 109.43(7) ?
    C4 C5 C8 . . 110.80(7) ?
    C6 C5 C8 . . 110.20(7) ?
    C1 C6 C5 . . 114.07(7) ?
    C1 C6 H6A . . 108.7 ?
    C5 C6 H6A . . 108.7 ?
    C1 C6 H6B . . 108.7 ?
    C5 C6 H6B . . 108.7 ?
    H6A C6 H6B . . 107.6 ?
    C5 C7 H7A . . 109.5 ?
    C5 C7 H7B . . 109.5 ?
    H7A C7 H7B . . 109.5 ?
    C5 C7 H7C . . 109.5 ?
    H7A C7 H7C . . 109.5 ?
    H7B C7 H7C . . 109.5 ?
    C5 C8 H8A . . 109.5 ?
    C5 C8 H8B . . 109.5 ?
    H8A C8 H8B . . 109.5 ?
    C5 C8 H8C . . 109.5 ?
    H8A C8 H8C . . 109.5 ?
    H8B C8 H8C . . 109.5 ?
    C15 C10 C11 . . 119.93(8) ?
    C15 C10 N1 . . 121.09(7) ?
    C11 C10 N1 . . 118.95(8) ?
    C12 C11 C10 . . 119.99(9) ?
    C12 C11 H11 . . 120 ?
    C10 C11 H11 . . 120 ?
    C13 C12 C11 . . 120.13(9) ?
    C13 C12 H12 . . 119.9 ?
    C11 C12 H12 . . 119.9 ?
    C12 C13 C14 . . 119.69(9) ?
    C12 C13 H13 . . 120.2 ?
    C14 C13 H13 . . 120.2 ?
    C13 C14 C15 . . 120.64(10) ?
    C13 C14 H14 . . 119.7 ?
    C15 C14 H14 . . 119.7 ?
    C10 C15 C14 . . 119.61(9) ?
    C10 C15 H15 . . 120.2 ?
    C14 C15 H15 . . 120.2 ?
    C3 N1 C10 . . 126.13(7) ?
    C3 N1 H1 . . 116.9 ?
    C10 N1 H1 . . 116.9 ?
loop_
    _geom_torsion_atom_site_label_1
    _geom_torsion_atom_site_label_2
    _geom_torsion_atom_site_label_3
    _geom_torsion_atom_site_label_4
    _geom_torsion_site_symmetry_1
    _geom_torsion_site_symmetry_2
    _geom_torsion_site_symmetry_3
    _geom_torsion_site_symmetry_4
    _geom_torsion
    _geom_torsion_publ_flag
    O1 C1 C2 C3 . . . . 178.90(8) ?
    C6 C1 C2 C3 . . . . 0.93(12) ?
    C1 C2 C3 N1 . . . . -176.05(8) ?
    C1 C2 C3 C4 . . . . 1.17(12) ?
    N1 C3 C4 C5 . . . . -157.43(7) ?
    C2 C3 C4 C5 . . . . 25.06(11) ?
    C3 C4 C5 C7 . . . . -168.72(7) ?
    C3 C4 C5 C6 . . . . -49.78(9) ?
    C3 C4 C5 C8 . . . . 70.86(9) ?
    O1 C1 C6 C5 . . . . 152.80(8) ?
    C2 C1 C6 C5 . . . . -29.16(11) ?
    C7 C5 C6 C1 . . . . 170.28(7) ?
    C4 C5 C6 C1 . . . . 51.84(9) ?
    C8 C5 C6 C1 . . . . -69.18(9) ?
    C15 C10 C11 C12 . . . . 0.66(12) ?
    N1 C10 C11 C12 . . . . 178.82(7) ?
    C10 C11 C12 C13 . . . . 0.27(13) ?
    C11 C12 C13 C14 . . . . -0.70(15) ?
    C12 C13 C14 C15 . . . . 0.19(16) ?
    C11 C10 C15 C14 . . . . -1.17(13) ?
    N1 C10 C15 C14 . . . . -179.28(8) ?
    C13 C14 C15 C10 . . . . 0.74(15) ?
    C2 C3 N1 C10 . . . . 2.19(14) ?
    C4 C3 N1 C10 . . . . -175.20(7) ?
    C15 C10 N1 C3 . . . . -54.91(12) ?
    C11 C10 N1 C3 . . . . 126.96(9) ?
loop_
    _geom_hbond_atom_site_label_D
    _geom_hbond_atom_site_label_H
    _geom_hbond_atom_site_label_A
    _geom_hbond_site_symmetry_A
    _geom_hbond_distance_DH
    _geom_hbond_distance_HA
    _geom_hbond_distance_DA
    _geom_hbond_angle_DHA
    _geom_hbond_publ_flag
    N1 H1 O1 2_656 0.8600 2.0200 2.8587(11) 165.00 yes
    C8 H8A Cg1 3_676 0.96 2.61 3.5547(12) 157 yes
_iucr_refine_instructions_details
;
TITL import in P 21/a to 21/c
CELL  0.71073  10.1766  13.1592   9.2877   90.000  104.062   90.000
ZERR     4.00   0.0019   0.0024   0.0017    0.000    0.007    0.000
LATT   1
SYMM  - X, 1/2 + Y, 1/2 - Z
SFAC  C    H    N    O
UNIT  56   68   4    4
MERG   2
OMIT     1   0   0
FMAP   2
PLAN   25
ACTA
HTAB    2.00000
BOND   $H
CONF
L.S.   4
WGHT    0.072500    0.179100
FVAR       1.02017
C1    1    0.643848   -0.261621    0.825671    11.00000    0.01899    0.01416 =
         0.02801    0.00443    0.00863   -0.00022
C2    1    0.531431   -0.214706    0.724490    11.00000    0.01821    0.01338 =
         0.02684   -0.00029    0.00403   -0.00012
AFIX  43
H2    2    0.474175   -0.254461    0.653120    11.00000   -1.20000
AFIX   0
C3    1    0.506018   -0.112319    0.730223    11.00000    0.01696    0.01442 =
         0.02169   -0.00118    0.00481    0.00099
C4    1    0.598029   -0.045089    0.842386    11.00000    0.02135    0.01700 =
         0.02613   -0.00598    0.00317    0.00167
AFIX  23
H4A   2    0.559332   -0.037009    0.927398    11.00000   -1.20000
H4B   2    0.601204    0.021558    0.798738    11.00000   -1.20000
AFIX   0
C5    1    0.743088   -0.085060    0.896470    11.00000    0.01975    0.01724 =
         0.02018   -0.00087    0.00270   -0.00106
C6    1    0.734784   -0.196239    0.942613    11.00000    0.02245    0.02096 =
         0.02261    0.00530    0.00363    0.00101
AFIX  23
H6A   2    0.825265   -0.224983    0.966063    11.00000   -1.20000
H6B   2    0.701872   -0.198348    1.032212    11.00000   -1.20000
AFIX   0
C7    1    0.816843   -0.022242    1.030679    11.00000    0.03202    0.03097 =
         0.02797   -0.00703   -0.00239   -0.00388
AFIX 137
H7A   2    0.770280   -0.028476    1.108596    11.00000   -1.50000
H7B   2    0.818524    0.047821    1.002380    11.00000   -1.50000
H7C   2    0.907956   -0.046698    1.065183    11.00000   -1.50000
AFIX   0
C8    1    0.819587   -0.077155    0.773368    11.00000    0.02454    0.02143 =
         0.03004    0.00138    0.00919   -0.00410
AFIX 137
H8A   2    0.826808   -0.007058    0.747699    11.00000   -1.50000
H8B   2    0.771180   -0.113956    0.687556    11.00000   -1.50000
H8C   2    0.908613   -0.105507    0.807865    11.00000   -1.50000
AFIX   0
C10   1    0.290243   -0.108792    0.537667    11.00000    0.01914    0.01436 =
         0.02212    0.00132    0.00313    0.00129
C11   1    0.157214   -0.090411    0.545856    11.00000    0.02123    0.02056 =
         0.02778    0.00457    0.00611    0.00429
AFIX  43
H11   2    0.140335   -0.050001    0.621529    11.00000   -1.20000
AFIX   0
C12   1    0.049844   -0.132544    0.440808    11.00000    0.02007    0.02537 =
         0.04370    0.01033    0.00249   -0.00107
AFIX  43
H12   2   -0.038800   -0.120019    0.446100    11.00000   -1.20000
AFIX   0
C13   1    0.074703   -0.193137    0.328299    11.00000    0.03171    0.02277 =
         0.04201    0.00149   -0.00798   -0.00685
AFIX  43
H13   2    0.002978   -0.221917    0.258686    11.00000   -1.20000
AFIX   0
C14   1    0.207288   -0.210694    0.319974    11.00000    0.03969    0.02561 =
         0.03277   -0.00967   -0.00040    0.00082
AFIX  43
H14   2    0.223945   -0.251197    0.244283    11.00000   -1.20000
AFIX   0
C15   1    0.315237   -0.168322    0.423648    11.00000    0.02537    0.02372 =
         0.02783   -0.00529    0.00520    0.00265
AFIX  43
H15   2    0.403689   -0.179740    0.416763    11.00000   -1.20000
AFIX   0
N1    3    0.398129   -0.063364    0.644585    11.00000    0.02103    0.01351 =
         0.02660   -0.00264    0.00066    0.00339
AFIX  43
H1    2    0.394468    0.001353    0.655900    11.00000   -1.20000
AFIX   0
O1    4    0.666760   -0.354556    0.823026    11.00000    0.02900    0.01350 =
         0.04867    0.00646    0.00673    0.00177
HKLF 4
REM  import in P 21/a
REM R1 =  0.0466 for   3873 Fo > 4sig(Fo)  and  0.0630 for all   5021 data
REM    147 parameters refined using      0 restraints
END
WGHT      0.0726      0.1787
REM Highest difference peak  0.453,  deepest hole -0.199,  1-sigma level  0.049
Q1    1   0.5836 -0.2359  0.7776  11.00000  0.05    0.45
Q2    1   0.2540 -0.1866  0.3741  11.00000  0.05    0.43
Q3    1   0.3003 -0.1363  0.4799  11.00000  0.05    0.42
Q4    1   0.1060 -0.1179  0.4914  11.00000  0.05    0.40
Q5    1   0.6962 -0.2299  0.8819  11.00000  0.05    0.40
Q6    1   0.5115 -0.1629  0.7220  11.00000  0.05    0.39
Q7    1   0.2194 -0.1055  0.5473  11.00000  0.05    0.38
Q8    1   0.5555 -0.0781  0.7813  11.00000  0.05    0.38
Q9    1   0.6662 -0.0673  0.8641  11.00000  0.05    0.37
Q10   1   0.4468 -0.0880  0.6969  11.00000  0.05    0.33
Q11   1   0.3419 -0.0815  0.5891  11.00000  0.05    0.33
Q12   1   0.7332 -0.1397  0.9211  11.00000  0.05    0.33
Q13   1   0.1444 -0.1949  0.3229  11.00000  0.05    0.32
Q14   1   0.7813 -0.0561  0.9642  11.00000  0.05    0.32
Q15   1   0.7812 -0.0791  0.8378  11.00000  0.05    0.31
Q16   1   0.0679 -0.1663  0.3963  11.00000  0.05    0.27
Q17   1   0.6205 -0.3681  0.7667  11.00000  0.05    0.27
Q18   1   0.6453 -0.3231  0.8581  11.00000  0.05    0.26
Q19   1   0.3679 -0.0248  0.6822  11.00000  0.05    0.21
Q20   1   0.6640 -0.3069  0.8078  11.00000  0.05    0.19
Q21   1   0.7306 -0.3547  0.9008  11.00000  0.05    0.16
Q22   1   0.8781 -0.0342  1.0958  11.00000  0.05    0.16
Q23   1   0.5438 -0.0682  0.9611  11.00000  0.05    0.14
Q24   1   0.4409 -0.1598  0.4023  11.00000  0.05    0.14
Q25   1   0.7472 -0.0005  1.0892  11.00000  0.05    0.13
;
