# Supplementary material for: 3-Anilino-5,5-di­methyl­cyclo­hex-2-enone
Source: Acta Crystallogr Sect E Struct Rep Online. 2014 Feb 5;70(Pt 3):o233–4. doi: 10.1107/S160053681400186X (PMC3998468; doi:10.1107/S160053681400186X)
Supplement: Supplementary file 2 [file e-70-0o233-Isup2.hkl]

#
# h,k,l, Fc-squared, Fo-squared, sigma(Fo-squared) and status flag
#
data_I
_shelx_title ' import in P 21/a'
_shelx_refln_list_code          4
_shelx_F_calc_maximum       93.74
_exptl_crystal_F_000       464.00
_reflns_d_resolution_high  0.6303
 
loop_
 _symmetry_equiv_pos_as_xyz
 'x, y, z'
 '-x, y+1/2, -z+1/2'
 '-x, -y, -z'
 'x, -y-1/2, z-1/2'
 
_cell_length_a    10.1766
_cell_length_b    13.1592
_cell_length_c     9.2877
_cell_angle_alpha  90.000
_cell_angle_beta  104.062
_cell_angle_gamma  90.000
 
_shelx_F_squared_multiplier     1.000
 
loop_
 _refln_index_h
 _refln_index_k
 _refln_index_l
 _refln_F_squared_calc
 _refln_F_squared_meas
 _refln_F_squared_sigma
 _refln_observed_status
   2   0   0     3812.90     4040.15     78.86 o
   3   0   0        0.32        0.14      0.22 o
   4   0   0        0.14        2.35      0.35 o
   5   0   0       14.29        7.05      1.44 o
   6   0   0      246.38      208.72      5.17 o
   7   0   0      146.93      179.48      4.66 o
   8   0   0      126.72      123.52      3.60 o
   9   0   0      740.13      658.21     15.30 o
  10   0   0        7.40        6.11      1.51 o
  11   0   0        0.48        1.61      1.33 o
  12   0   0       84.85       83.79      4.74 o
  13   0   0       13.95       12.22      2.29 o
  14   0   0       34.51       36.44      3.60 o
  15   0   0       41.19       39.94      3.91 o
   1   1   0      160.67      143.96      7.54 o
   2   1   0     3119.95     3351.50     67.01 o
   3   1   0      277.35      263.23      5.76 o
   4   1   0       80.78       88.55      1.49 o
   5   1   0       94.24       94.31      1.69 o
   6   1   0      125.29      106.95      1.88 o
   7   1   0        0.07        0.33      0.38 o
   8   1   0      199.00      210.87      3.88 o
   9   1   0      541.73      525.11      8.77 o
  10   1   0       60.18       61.08      1.86 o
  11   1   0       23.86       19.81      1.31 o
  12   1   0      143.19      143.38      4.61 o
  13   1   0       81.08       89.17      3.70 o
  14   1   0       54.93       61.32      3.30 o
  15   1   0        0.95        0.63      1.33 o
   0   2   0       79.67       57.82      1.95 o
   1   2   0       28.98       36.24      0.49 o
   2   2   0       28.78       37.56      0.77 o
   3   2   0     1326.62     1356.31     24.25 o
   4   2   0      797.00      825.60     14.13 o
   5   2   0     1535.82     1636.13     26.03 o
   6   2   0       64.54       68.74      1.36 o
   7   2   0      415.25      380.46      6.05 o
   8   2   0        0.92       -0.19      0.42 o
   9   2   0      324.80      305.15      5.42 o
  10   2   0      151.07      149.21      3.63 o
  11   2   0       35.31       31.40      1.62 o
  12   2   0       45.42       40.74      2.38 o
  13   2   0        0.78        0.25      1.14 o
  14   2   0       38.47       42.09      2.64 o
  15   2   0        2.07        0.41      1.36 o
   1   3   0       43.05       49.42      0.69 o
   2   3   0     1229.44     1228.59     20.67 o
   3   3   0      662.26      727.70      9.31 o
   4   3   0      235.92      243.47      4.05 o
   5   3   0      116.21      151.59      2.71 o
   6   3   0      164.46      177.80      3.18 o
   7   3   0        1.90        2.21      0.40 o
   8   3   0      168.86      173.89      2.99 o
   9   3   0      154.31      147.54      3.03 o
  10   3   0       23.56       21.08      1.29 o
  11   3   0        9.52       10.74      1.11 o
  12   3   0       17.56       16.69      1.38 o
  13   3   0       88.41       90.28      3.71 o
  14   3   0       14.27       16.18      1.82 o
  15   3   0       24.77       23.72      2.21 o
   0   4   0      592.03      746.44     25.73 o
   1   4   0      130.43      123.47      1.70 o
   2   4   0       17.74       23.18      0.54 o
   3   4   0      790.25      845.43     12.37 o
   4   4   0      246.43      279.53      3.76 o
   5   4   0     1408.94     1542.75     21.50 o
   6   4   0      146.78      127.91      2.44 o
   7   4   0       31.30       26.55      1.02 o
   8   4   0       19.60       16.77      1.42 o
   9   4   0       92.44       83.93      2.40 o
  10   4   0        4.01        5.65      0.85 o
  11   4   0      189.48      178.27      4.30 o
  12   4   0       27.63       23.99      1.54 o
  13   4   0        3.53        1.91      1.24 o
  14   4   0        1.13        0.58      1.34 o
  15   4   0       16.44       18.17      2.29 o
   1   5   0      394.71      427.98      6.03 o
   2   5   0       95.27      113.47      1.58 o
   3   5   0       26.44       25.11      0.71 o
   4   5   0        4.85       11.63      0.46 o
   5   5   0      148.84      161.22      2.56 o
   6   5   0       18.15       18.29      0.67 o
   7   5   0       63.62       67.09      1.62 o
   8   5   0       20.74       18.56      1.09 o
   9   5   0        0.25        0.52      0.65 o
  10   5   0       79.34       68.34      2.24 o
  11   5   0        0.03        0.01      0.74 o
  12   5   0        8.40        6.47      1.05 o
  13   5   0        6.96        7.60      1.43 o
  14   5   0        1.99        1.76      1.31 o
  15   5   0       11.55        9.61      1.73 o
   0   6   0      796.54      951.95     17.11 o
   1   6   0      120.42      145.58      2.21 o
   2   6   0        3.03        4.14      0.24 o
   3   6   0      841.28      895.67     11.50 o
   4   6   0        0.96        0.37      0.23 o
   5   6   0      232.29      283.97      4.26 o
   6   6   0        0.23        1.42      0.48 o
   7   6   0       26.08       26.33      0.89 o
   8   6   0      292.12      261.83      5.44 o
   9   6   0      209.40      176.56      4.05 o
  10   6   0        2.33        1.61      0.75 o
  11   6   0       43.11       40.64      1.90 o
  12   6   0        2.32        2.30      0.95 o
  13   6   0        0.98       -0.59      0.94 o
  14   6   0        3.13        3.41      1.38 o
   1   7   0       39.59       39.50      0.88 o
   2   7   0       60.20       66.42      1.01 o
   3   7   0      112.98      130.72      1.94 o
   4   7   0      117.31      112.34      1.87 o
   5   7   0       10.64        8.26      0.45 o
   6   7   0       49.00       50.99      1.19 o
   7   7   0        0.47        1.36      0.44 o
   8   7   0      361.42      331.07      6.68 o
   9   7   0       13.14       11.12      0.98 o
  10   7   0        4.71        2.37      0.79 o
  11   7   0        9.62       10.48      1.11 o
  12   7   0        0.86        0.05      1.09 o
  13   7   0        4.46        4.00      1.08 o
  14   7   0        0.00       -0.56      1.56 o
   0   8   0      131.89      159.60      3.17 o
   1   8   0        1.79        0.65      0.20 o
   2   8   0      109.38      111.63      1.56 o
   3   8   0       61.91       70.41      1.29 o
   4   8   0       46.32       44.26      0.96 o
   5   8   0      209.21      204.39      3.20 o
   6   8   0      578.12      559.80      9.09 o
   7   8   0      150.68      132.79      2.63 o
   8   8   0        1.22        1.25      0.61 o
   9   8   0       27.74       22.50      1.25 o
  10   8   0       45.52       41.71      1.80 o
  11   8   0        5.96        4.89      0.93 o
  12   8   0       35.06       38.13      1.97 o
  13   8   0       46.56       47.98      2.46 o
  14   8   0       75.71       78.08      3.45 o
   1   9   0      257.01      278.17      3.76 o
   2   9   0      124.38      118.90      1.80 o
   3   9   0      399.67      413.64      5.54 o
   4   9   0        0.07        0.83      0.30 o
   5   9   0      839.68      847.88     13.44 o
   6   9   0      114.01      109.77      2.20 o
   7   9   0       29.91       28.69      1.47 o
   8   9   0       55.94       52.17      1.82 o
   9   9   0      110.18      103.36      2.79 o
  10   9   0       18.69       15.97      1.16 o
  11   9   0        0.38        1.02      0.78 o
  12   9   0       22.16       22.37      1.50 o
  13   9   0        0.23        0.72      1.07 o
  14   9   0       20.72       24.17      1.65 o
   0  10   0       90.88       90.00      2.04 o
   1  10   0      232.05      255.85      3.51 o
   2  10   0       71.51       78.27      1.33 o
   3  10   0      833.42      854.50     12.19 o
   4  10   0      876.65      857.67     12.20 o
   5  10   0      236.53      240.21      4.14 o
   6  10   0       15.18       15.86      0.73 o
   7  10   0       22.90       18.86      0.82 o
   8  10   0       11.99       11.99      1.30 o
   9  10   0      107.13      102.61      2.77 o
  10  10   0        0.17        0.52      0.66 o
  11  10   0       88.70       90.42      3.70 o
  12  10   0        0.41        1.64      0.85 o
  13  10   0        2.43        3.37      1.02 o
   1  11   0       38.19       49.93      1.07 o
   2  11   0       42.67       41.14      0.90 o
   3  11   0       37.24       37.67      1.10 o
   4  11   0      187.16      173.47      2.80 o
   5  11   0       34.10       25.97      0.80 o
   6  11   0       42.59       41.41      1.08 o
   7  11   0        4.90        4.52      0.45 o
   8  11   0       17.19       19.74      1.49 o
   9  11   0       13.40       14.03      1.96 o
  10  11   0        5.55        6.91      0.92 o
  11  11   0       28.05       24.43      1.49 o
  12  11   0       49.43       49.36      4.35 o
  13  11   0       67.83       75.46      5.89 o
   0  12   0       57.81       48.23      1.66 o
   1  12   0       23.58       14.57      0.64 o
   2  12   0      336.87      317.27      5.33 o
   3  12   0       21.58       18.33      0.87 o
   4  12   0      101.89      100.64      1.94 o
   5  12   0        3.51        0.71      1.14 o
   6  12   0      102.32      119.15      5.45 o
   7  12   0       30.17       28.84      2.73 o
   8  12   0        0.04       -1.04      1.47 o
   9  12   0        9.59       11.79      2.22 o
  10  12   0       50.37       58.81      4.58 o
  11  12   0       19.04       21.85      3.15 o
  12  12   0       29.60       28.11      3.55 o
   1  13   0        0.01        0.75      0.38 o
   2  13   0       77.52       84.29      1.75 o
   3  13   0        2.25        2.79      0.46 o
   4  13   0       35.35       35.53      1.91 o
   5  13   0       22.20       18.95      2.07 o
   6  13   0      363.83      382.30     13.55 o
   7  13   0       77.39       75.66      4.48 o
   8  13   0        1.21        1.49      1.68 o
   9  13   0        0.89        1.40      1.78 o
  10  13   0        1.62        3.29      2.13 o
  11  13   0        0.15       -1.52      1.99 o
  12  13   0       19.23       20.31      3.29 o
   0  14   0       33.75       38.67      2.14 o
   1  14   0        3.86        3.32      0.56 o
   2  14   0        2.46        2.52      0.39 o
   3  14   0       11.03        9.67      2.25 o
   4  14   0        1.58        0.31      0.83 o
   5  14   0       93.29       88.38      4.48 o
   6  14   0        0.19        0.58      1.38 o
   7  14   0       21.76       20.94      2.60 o
   8  14   0       19.94       23.91      2.83 o
   9  14   0       33.18       37.90      3.65 o
  10  14   0       27.34       30.49      3.46 o
  11  14   0        6.48        7.57      2.59 o
   1  15   0       96.28       93.60      2.33 o
   2  15   0        3.61        2.27      0.47 o
   3  15   0       16.50       17.09      1.45 o
   4  15   0       37.45       37.08      2.11 o
   5  15   0       23.25       24.27      2.47 o
   6  15   0       42.17       41.07      3.42 o
   7  15   0       63.49       60.35      4.22 o
   8  15   0        5.51        2.49      1.84 o
   9  15   0        1.28        1.34      1.85 o
  10  15   0       12.75       13.38      2.69 o
   0  16   0        6.63        9.20      1.13 o
   1  16   0        2.20        2.92      0.55 o
   2  16   0       57.36       57.25      3.69 o
   3  16   0       72.14       80.09      3.04 o
   4  16   0        8.81        8.48      1.27 o
   5  16   0        4.16        6.33      1.63 o
   6  16   0       96.62       94.51      5.08 o
   7  16   0       15.05       13.55      2.26 o
   8  16   0        5.21        2.89      1.84 o
   9  16   0       32.83       29.51      3.36 o
  10  16   0       10.39        9.81      2.57 o
   1  17   0       93.40       94.92      5.24 o
   2  17   0        2.90        2.53      0.93 o
   3  17   0      340.96      337.13      8.65 o
   4  17   0        3.71        4.97      1.48 o
   5  17   0       60.04       61.28      3.90 o
   6  17   0       17.91       16.42      2.32 o
   7  17   0        9.11        7.14      2.01 o
   8  17   0        2.97        1.83      1.84 o
   9  17   0        2.52        5.81      2.13 o
   0  18   0       12.62       10.51      0.92 o
   1  18   0      187.09      185.84      5.21 o
   2  18   0       81.65       87.17      3.18 o
   3  18   0        1.96        4.53      1.33 o
   4  18   0        8.28       12.15      1.86 o
   5  18   0       12.98       15.13      2.09 o
   6  18   0        3.69        1.73      1.56 o
   7  18   0        5.63        2.97      1.86 o
   1  19   0       95.91       98.06      2.83 o
   2  19   0      242.18      225.54      8.00 o
   3  19   0        9.72       11.01      1.59 o
   4  19   0       40.36       37.07      3.00 o
   5  19   0        0.75        1.55      1.43 o
   6  19   0        0.58        0.51      1.43 o
   0  20   0       13.12       12.06      2.91 o
   1  20   0        9.11       12.50      2.86 o
   2  20   0        2.09        4.79      2.33 o
   3  20   0       29.16       34.04      2.54 o
   4  20   0        5.99        4.91      1.47 o
 -15   1   1        0.85        1.52      1.35 o
 -14   1   1       56.76       68.05      3.37 o
 -13   1   1        6.26        5.80      1.94 o
 -12   1   1       26.42       25.52      5.74 o
 -11   1   1      114.89      114.46      3.74 o
 -10   1   1       49.98       46.99      1.81 o
  -9   1   1        7.67        3.97      0.61 o
  -8   1   1       56.24       47.90      1.22 o
  -7   1   1        1.09        1.37      0.79 o
  -6   1   1      100.70      121.13      2.04 o
  -5   1   1     1491.73     1723.22     23.92 o
  -4   1   1        0.05       -0.09      0.15 o
  -3   1   1     1345.34     1358.08     24.73 o
  -2   1   1       26.34       40.57      0.65 o
  -1   1   1      420.17      370.43     11.19 o
   0   1   1      646.21      596.98     27.22 o
   1   1   1      395.51      383.94      4.92 o
   2   1   1     1875.24     1864.26     39.65 o
   3   1   1      643.93      673.66     10.51 o
   4   1   1      813.51      917.45     16.64 o
   5   1   1       26.56       35.26      0.98 o
   6   1   1      141.34      119.19      2.33 o
   7   1   1       17.51       18.56      0.93 o
   8   1   1       33.04       33.87      1.32 o
   9   1   1       13.95       16.98      1.29 o
  10   1   1       48.95       44.29      1.61 o
  11   1   1       76.44       73.63      2.50 o
  12   1   1       19.95       21.14      1.80 o
  13   1   1       80.90       83.55      3.66 o
  14   1   1        1.28        2.83      1.75 o
  15   1   1       19.63       23.80      2.30 o
 -15   2   1        1.10        1.39      1.34 o
 -14   2   1        2.92        4.85      1.36 o
 -13   2   1        4.09        4.02      1.27 o
 -12   2   1       72.62       77.57      3.17 o
 -11   2   1       11.86       10.00      1.01 o
 -10   2   1      301.13      281.59      5.89 o
  -9   2   1      271.59      240.22      4.38 o
  -8   2   1       44.87       38.26      1.09 o
  -7   2   1      158.10      152.47      2.54 o
  -6   2   1        3.18        0.41      0.24 o
  -5   2   1       53.97       69.84      1.43 o
  -4   2   1       69.64       77.46      1.30 o
  -3   2   1     2828.48     2928.50     40.66 o
  -2   2   1        5.87        7.74      0.37 o
   0   2   1      985.88      890.29     11.39 o
   1   2   1     2795.30     2908.48     59.91 o
   2   2   1      411.74      420.34      5.95 o
   3   2   1     3256.09     3326.17    119.26 o
   4   2   1      692.17      821.39     12.54 o
   5   2   1      667.19      739.17     10.70 o
   6   2   1      108.45      111.01      2.24 o
   7   2   1       80.99       67.26      1.65 o
   8   2   1     1530.48     1428.59     22.57 o
   9   2   1      499.09      470.35      7.99 o
  10   2   1        0.00       -0.54      0.71 o
  11   2   1        0.40        0.36      0.80 o
  12   2   1        0.43        0.91      1.12 o
  13   2   1        3.37        2.70      1.45 o
  14   2   1       11.91       13.13      2.91 o
  15   2   1        8.53       11.98      2.14 o
 -15   3   1        0.24        1.34      1.32 o
 -14   3   1        0.65        1.39      1.25 o
 -13   3   1        6.15        4.31      1.30 o
 -12   3   1        9.66       11.57      1.41 o
 -11   3   1      109.75      117.03      3.16 o
 -10   3   1      121.23      127.06      3.20 o
  -9   3   1        0.01       -0.58      0.58 o
  -8   3   1      308.77      319.95      5.51 o
  -7   3   1       98.56      100.46      2.06 o
  -6   3   1      287.96      297.09      4.57 o
  -5   3   1      935.57     1038.38     14.53 o
  -4   3   1        1.94        2.53      0.25 o
  -3   3   1       39.25       39.64      0.82 o
  -2   3   1     1233.79     1340.82     17.04 o
  -1   3   1        0.16        0.20      0.12 o
   0   3   1     6001.98     6397.21    102.47 o
   1   3   1      457.27      492.91      6.91 o
   2   3   1      762.96      795.45      9.39 o
   3   3   1      202.17      214.41      3.19 o
   4   3   1      212.04      208.47      3.93 o
   5   3   1      603.76      617.59      8.84 o
   6   3   1      199.45      167.69      3.16 o
   7   3   1       62.48       66.93      1.58 o
   8   3   1      505.83      492.31      8.23 o
   9   3   1        1.33        0.33      0.58 o
  10   3   1       21.85       22.95      1.37 o
  11   3   1        1.83        1.37      0.81 o
  12   3   1       32.55       38.48      2.30 o
  13   3   1        0.45       -0.23      2.08 o
  14   3   1        2.06        1.84      1.30 o
  15   3   1        1.48        1.70      2.65 o
 -15   4   1        0.06       -0.86      1.21 o
 -14   4   1        3.03        1.50      1.26 o
 -13   4   1       34.69       34.16      4.10 o
 -12   4   1      102.17      110.08      3.20 o
 -11   4   1       31.17       31.51      2.37 o
 -10   4   1      161.75      136.70      3.51 o
  -9   4   1      120.49      107.71      2.76 o
  -8   4   1      271.91      244.59      3.88 o
  -7   4   1       11.07       14.29      0.61 o
  -6   4   1       24.84       36.42      0.88 o
  -5   4   1      975.23     1038.35     14.54 o
  -4   4   1        8.65       14.09      0.48 o
  -3   4   1       35.81       34.29      0.64 o
  -2   4   1      158.86      167.96      2.53 o
  -1   4   1      280.09      290.11      6.55 o
   0   4   1     8787.95     9385.24    129.57 o
   1   4   1      220.00      246.58      3.98 o
   2   4   1      610.10      695.82      9.14 o
   3   4   1      670.25      759.12     10.70 o
   4   4   1     2166.49     2397.34     37.25 o
   5   4   1       16.60       22.68      0.73 o
   6   4   1        1.25        2.71      0.47 o
   7   4   1      125.06      128.89      2.32 o
   8   4   1        9.83        4.34      0.72 o
   9   4   1       36.91       28.84      1.44 o
  10   4   1       33.54       29.56      1.77 o
  11   4   1       31.76       30.63      2.54 o
  12   4   1       43.81       41.40      4.18 o
  13   4   1       14.02       15.35      1.78 o
  14   4   1        0.43       -1.23      1.32 o
  15   4   1        8.02       11.01      1.86 o
 -15   5   1        0.67        1.67      1.46 o
 -14   5   1       11.22       12.01      1.64 o
 -13   5   1       11.06       10.46      1.46 o
 -12   5   1       84.29       94.02      2.91 o
 -11   5   1       29.80       26.37      1.48 o
 -10   5   1        0.36       -0.31      0.64 o
  -9   5   1      406.87      370.42      7.41 o
  -8   5   1       36.52       33.43      1.16 o
  -7   5   1      246.54      242.38      3.77 o
  -6   5   1        4.37        1.68      0.30 o
  -5   5   1       96.34      100.37      1.68 o
  -4   5   1        5.56        2.79      0.25 o
  -3   5   1       63.71       88.30      1.29 o
  -2   5   1      408.47      458.00      8.80 o
  -1   5   1      476.19      517.12      6.61 o
   0   5   1     1157.31     1233.80     24.17 o
   1   5   1       65.49       86.47      2.03 o
   2   5   1       63.89       61.51      1.01 o
   3   5   1      356.84      399.03      6.47 o
   4   5   1        0.39        1.65      0.35 o
   5   5   1       48.23       54.71      1.14 o
   6   5   1      106.15      121.76      2.42 o
   7   5   1      141.60      138.87      2.77 o
   8   5   1        3.38        2.55      0.67 o
   9   5   1       97.91       90.47      2.58 o
  10   5   1        1.05        1.79      0.78 o
  11   5   1        7.86        8.73      1.36 o
  12   5   1       18.69       20.55      1.54 o
  13   5   1        0.01       -0.74      0.97 o
  14   5   1        0.15        0.55      1.31 o
 -15   6   1       77.98       81.85      3.64 o
 -14   6   1       66.78       71.52      3.30 o
 -13   6   1       32.70       36.91      2.37 o
 -12   6   1        9.43        7.47      1.27 o
 -11   6   1        0.73       -0.62      0.71 o
 -10   6   1       13.05        9.89      0.96 o
  -9   6   1       44.48       39.19      1.59 o
  -8   6   1        2.20        2.92      0.60 o
  -7   6   1      475.94      467.23      7.68 o
  -6   6   1       96.44      108.77      1.87 o
  -5   6   1      117.66      131.90      2.11 o
  -4   6   1        3.32        3.14      0.25 o
  -3   6   1      272.65      313.29      6.04 o
  -2   6   1      160.99      183.45      3.29 o
  -1   6   1     2468.51     2763.48     34.90 o
   0   6   1       72.46       79.05      1.29 o
   1   6   1        0.16        2.08      0.33 o
   2   6   1        1.89        3.00      0.26 o
   3   6   1      241.95      281.53      4.39 o
   4   6   1      778.99      841.76     16.73 o
   5   6   1       25.73       25.71      0.71 o
   6   6   1        6.52        9.63      0.77 o
   7   6   1       16.11       16.34      0.98 o
   8   6   1       10.79       13.51      0.99 o
   9   6   1       38.69       40.64      1.76 o
  10   6   1       26.28       20.38      1.60 o
  11   6   1        7.98        9.48      1.13 o
  12   6   1        0.08       -0.72      0.85 o
  13   6   1      110.71      116.42      3.63 o
  14   6   1      182.65      210.66      6.52 o
 -14   7   1       40.04       41.08      5.21 o
 -13   7   1        0.09       -0.83      0.83 o
 -12   7   1       18.07       16.76      1.96 o
 -11   7   1       13.34       13.91      1.13 o
 -10   7   1      128.62      122.90      3.16 o
  -9   7   1        2.01        2.37      0.65 o
  -8   7   1      158.93      172.75      3.24 o
  -7   7   1      224.12      215.39      4.13 o
  -6   7   1       97.10       87.67      1.58 o
  -5   7   1       93.46       95.85      1.99 o
  -4   7   1      107.75      106.21      3.04 o
  -3   7   1      119.30      127.22      2.79 o
  -2   7   1        9.55       13.66      0.61 o
  -1   7   1      827.71      927.44     11.81 o
   0   7   1      115.83      161.02      2.44 o
   1   7   1      747.50      848.88     10.87 o
   2   7   1      166.17      164.21      2.33 o
   3   7   1     1214.47     1283.35     16.67 o
   4   7   1      401.97      424.43      6.95 o
   5   7   1      428.48      428.34      9.90 o
   6   7   1        1.27        0.76      0.39 o
   7   7   1      103.73      100.39      2.56 o
   8   7   1      160.44      147.46      3.50 o
   9   7   1        0.78        1.11      0.91 o
  10   7   1        4.85        3.89      0.90 o
  11   7   1        2.33        1.74      0.90 o
  12   7   1        3.87        3.35      1.04 o
  13   7   1      104.25      110.41      3.52 o
  14   7   1        0.59        0.35      1.29 o
 -14   8   1       54.33       64.30      4.83 o
 -13   8   1        0.67       -0.75      0.86 o
 -12   8   1        5.20        7.63      1.01 o
 -11   8   1       27.00       29.73      1.57 o
 -10   8   1        1.40        3.01      1.19 o
  -9   8   1       72.01       67.12      2.06 o
  -8   8   1       62.11       58.38      1.85 o
  -7   8   1       39.43       42.66      1.14 o
  -6   8   1      600.96      577.58      9.27 o
  -5   8   1      375.74      354.58      8.57 o
  -4   8   1       65.71       68.19      2.30 o
  -3   8   1      123.32      136.80      3.02 o
  -2   8   1       77.18       75.88      1.63 o
  -1   8   1      748.37      871.07     11.14 o
   0   8   1      811.19      901.99     12.62 o
   1   8   1        4.88        5.13      0.31 o
   2   8   1        2.48        1.91      0.28 o
   3   8   1      409.72      382.67      4.74 o
   4   8   1      227.84      198.34      3.77 o
   5   8   1      265.89      276.31      4.78 o
   6   8   1       40.53       33.65      1.15 o
   7   8   1       16.62       15.60      1.00 o
   8   8   1       11.31        6.45      0.83 o
   9   8   1        2.94        6.02      0.89 o
  10   8   1       63.06       60.94      2.27 o
  11   8   1       12.29       12.67      1.24 o
  12   8   1       33.85       35.95      1.97 o
  13   8   1        0.88       -0.18      1.45 o
  14   8   1       12.74       12.93      1.45 o
 -14   9   1       65.04       73.27      2.89 o
 -13   9   1       22.78       23.65      1.59 o
 -12   9   1        0.10        1.60      0.91 o
 -11   9   1        5.93        7.87      0.90 o
 -10   9   1        0.95        1.05      0.64 o
  -9   9   1      103.10       98.31      3.24 o
  -8   9   1       87.30       87.49      1.85 o
  -7   9   1        2.31        2.29      0.67 o
  -6   9   1        3.94        3.83      0.92 o
  -5   9   1      115.50      108.93      3.37 o
  -4   9   1      207.70      215.74      4.54 o
  -3   9   1       55.54       66.89      1.60 o
  -2   9   1        0.00       -0.06      0.35 o
  -1   9   1        2.18        3.72      0.37 o
   0   9   1       35.03       41.80      0.91 o
   1   9   1       39.36       50.97      0.95 o
   2   9   1        8.83        6.28      0.35 o
   3   9   1        1.93        3.61      0.32 o
   4   9   1       16.09       20.47      1.02 o
   5   9   1       57.42       56.26      1.72 o
   6   9   1       16.42       16.29      0.80 o
   7   9   1       20.77       17.08      1.05 o
   8   9   1       32.92       29.55      1.44 o
   9   9   1        0.10       -0.22      1.00 o
  10   9   1       10.94        9.52      1.07 o
  11   9   1       49.97       54.50      2.29 o
  12   9   1       74.97       87.69      4.03 o
  13   9   1        6.66        7.34      1.26 o
 -13  10   1       95.40       99.58      5.73 o
 -12  10   1       12.92       11.72      1.84 o
 -11  10   1       90.72      105.13      4.28 o
 -10  10   1       17.20       17.56      1.90 o
  -9  10   1       34.53       35.45      2.28 o
  -8  10   1        0.19       -1.10      1.10 o
  -7  10   1       21.40       16.92      1.56 o
  -6  10   1       26.21       28.18      1.72 o
  -5  10   1      543.95      541.47     12.77 o
  -4  10   1      181.80      153.84      3.52 o
  -3  10   1       27.30       15.88      0.81 o
  -2  10   1       43.10       32.30      1.28 o
  -1  10   1        2.85        1.32      0.40 o
   0  10   1      140.87      159.35      2.30 o
   1  10   1      245.11      232.39      3.24 o
   2  10   1      911.83      899.91     10.78 o
   3  10   1       25.91       22.26      0.77 o
   4  10   1       58.00       55.10      1.66 o
   5  10   1      191.75      189.22      4.51 o
   6  10   1       31.58       29.47      1.30 o
   7  10   1       36.43       36.79      1.53 o
   8  10   1        7.39       10.94      0.95 o
   9  10   1       10.80       13.39      1.74 o
  10  10   1       10.62       13.37      2.27 o
  11  10   1        0.16       -0.07      0.98 o
  12  10   1        0.90        0.66      1.02 o
  13  10   1        1.34        2.31      1.14 o
 -13  11   1       34.07       36.81      4.03 o
 -12  11   1       20.75       21.05      3.19 o
 -11  11   1       30.72       31.43      2.52 o
 -10  11   1       53.24       53.69      3.08 o
  -9  11   1        5.09        6.53      1.40 o
  -8  11   1        0.16       -1.14      1.29 o
  -7  11   1       41.26       44.83      4.00 o
  -6  11   1       11.56       11.33      1.35 o
  -5  11   1       69.05       66.58      3.01 o
  -4  11   1      519.06      521.82     10.11 o
  -3  11   1        6.48        5.07      1.02 o
  -2  11   1       34.47       19.32      1.64 o
  -1  11   1      166.27      153.48      4.62 o
   0  11   1       17.15        9.30      0.47 o
   1  11   1      152.89      138.68      2.53 o
   2  11   1        2.11        2.12      0.37 o
   3  11   1      158.22      164.46      4.83 o
   4  11   1       10.08        9.12      1.43 o
   5  11   1       57.90       60.53      1.67 o
   6  11   1       57.79       60.89      2.20 o
   7  11   1       63.81       56.63      2.17 o
   8  11   1       71.53       71.09      3.56 o
   9  11   1        1.06        1.45      0.84 o
  10  11   1       35.26       31.71      1.90 o
  11  11   1       96.87      103.16      3.59 o
  12  11   1       33.85       38.40      2.29 o
 -13  12   1       18.89       17.20      3.27 o
 -12  12   1        3.62        5.21      2.50 o
 -11  12   1        1.31        3.15      2.16 o
 -10  12   1        0.16       -1.69      1.69 o
  -9  12   1       12.13        9.42      2.20 o
  -8  12   1       26.37       30.67      2.96 o
  -7  12   1      120.72      132.72      6.10 o
  -6  12   1      480.42      481.53     16.53 o
  -5  12   1       63.15       60.90      3.56 o
  -4  12   1        7.55        7.55      1.05 o
  -3  12   1      381.63      372.60      9.83 o
  -2  12   1       53.19       56.86      2.28 o
  -1  12   1      503.62      467.52      7.61 o
   0  12   1       26.53       19.63      0.83 o
   1  12   1      119.51      118.85      2.25 o
   2  12   1       35.80       32.37      1.03 o
   3  12   1        9.06        9.86      0.61 o
   4  12   1      123.46      120.37      3.35 o
   5  12   1      193.77      187.97      4.85 o
   6  12   1       25.21       24.84      1.41 o
   7  12   1        0.28       -0.46      0.61 o
   8  12   1       24.77       22.06      1.88 o
   9  12   1       19.23       20.85      1.47 o
  10  12   1       93.95      103.09      3.74 o
  11  12   1       19.08       22.39      1.50 o
  12  12   1       39.49       41.62      2.01 o
 -12  13   1        0.18       -1.95      2.16 o
 -11  13   1        4.53        6.65      2.51 o
 -10  13   1        0.72       -1.73      1.83 o
  -9  13   1        4.89        2.58      1.95 o
  -8  13   1        3.47        2.40      1.69 o
  -7  13   1       24.96       31.99      3.03 o
  -6  13   1       92.69       95.28      4.90 o
  -5  13   1        7.99        6.21      1.58 o
  -4  13   1        0.46        0.14      0.81 o
  -3  13   1      219.13      210.34      5.72 o
  -2  13   1      197.14      172.84      4.83 o
  -1  13   1        0.05        0.47      0.57 o
   0  13   1       31.96       26.87      0.98 o
   1  13   1      164.14      144.05      3.75 o
   2  13   1       97.46       88.69      2.24 o
   3  13   1      110.75      113.74      3.45 o
   4  13   1      252.79      265.21      6.76 o
   5  13   1       81.38       88.52      2.70 o
   6  13   1        2.34        1.87      0.65 o
   7  13   1       18.13       14.50      1.03 o
   8  13   1       25.30       26.58      1.42 o
   9  13   1        0.37       -0.32      0.62 o
  10  13   1        4.65        3.29      2.13 o
  11  13   1        0.16       -1.92      1.92 o
 -11  14   1       32.18       35.88      3.82 o
 -10  14   1       23.95       20.77      2.97 o
  -9  14   1        0.20        0.67      1.84 o
  -8  14   1       18.54       18.94      2.61 o
  -7  14   1       37.81       43.19      3.65 o
  -6  14   1        2.05        4.57      1.60 o
  -5  14   1       33.61       34.02      2.82 o
  -4  14   1      150.43      149.87      4.53 o
  -3  14   1        0.43       -0.31      0.83 o
  -2  14   1       94.21       87.39      3.08 o
  -1  14   1      204.06      176.44      3.74 o
   0  14   1       25.64       14.64      0.71 o
   1  14   1      259.85      246.88      5.05 o
   2  14   1       37.11       38.16      1.40 o
   3  14   1      235.48      237.22      6.19 o
   4  14   1        4.72        4.07      0.93 o
   5  14   1       88.53       96.79      2.84 o
   6  14   1       57.15       56.57      1.94 o
   7  14   1       40.60       36.97      3.18 o
   8  14   1       25.05       21.55      2.72 o
   9  14   1        0.02       -0.96      1.77 o
  10  14   1       12.88       12.20      2.67 o
  11  14   1        2.40       -0.93      2.08 o
 -11  15   1        0.11        0.99      2.22 o
 -10  15   1       30.23       31.28      3.65 o
  -9  15   1        9.82       11.89      2.43 o
  -8  15   1        5.29        3.76      1.85 o
  -7  15   1      111.57       97.99      5.31 o
  -6  15   1       57.82       60.34      4.09 o
  -5  15   1       54.66       48.30      3.49 o
  -4  15   1       21.67       25.09      1.79 o
  -3  15   1        0.06        0.70      0.91 o
  -2  15   1        0.88        0.96      0.88 o
  -1  15   1        0.02        0.84      0.82 o
   0  15   1        2.38        1.79      0.57 o
   1  15   1       44.20       44.33      1.49 o
   2  15   1      418.03      417.13      8.10 o
   3  15   1       26.16       25.03      1.60 o
   4  15   1        4.65        6.16      2.06 o
   5  15   1      109.08      106.50      5.03 o
   6  15   1       11.38       10.53      1.90 o
   7  15   1        6.15        4.82      1.81 o
   8  15   1       27.88       25.20      2.97 o
   9  15   1        0.33       -1.63      1.63 o
  10  15   1       12.54       14.91      2.83 o
 -10  16   1        2.62        3.36      2.13 o
  -9  16   1       30.52       22.56      3.00 o
  -8  16   1        2.00        2.22      1.82 o
  -7  16   1       28.74       28.78      3.08 o
  -6  16   1       32.23       34.87      3.11 o
  -5  16   1        0.11       -1.03      1.34 o
  -4  16   1       16.61       16.63      1.59 o
  -3  16   1        0.86       -1.80      1.80 o
  -2  16   1      248.27      252.72      6.82 o
  -1  16   1        1.13        0.42      0.85 o
   0  16   1       14.58       13.35      0.97 o
   1  16   1       21.78       24.83      1.16 o
   2  16   1        8.98        8.84      0.76 o
   3  16   1        2.30        3.05      1.13 o
   4  16   1       28.53       28.79      2.52 o
   5  16   1       42.35       44.64      3.32 o
   6  16   1       54.46       43.81      3.49 o
   7  16   1        2.57        1.60      1.64 o
   8  16   1        0.17       -1.44      1.44 o
   9  16   1       34.08       46.37      4.12 o
  -9  17   1        2.70        0.47      1.90 o
  -8  17   1        9.84       10.24      2.34 o
  -7  17   1       11.50       12.88      2.33 o
  -6  17   1        2.61        1.02      1.60 o
  -5  17   1       10.45        9.63      1.97 o
  -4  17   1        1.14        1.91      1.11 o
  -3  17   1       47.10       45.30      2.52 o
  -2  17   1       35.45       34.75      2.35 o
  -1  17   1        1.13        1.25      0.95 o
   0  17   1       50.12       49.46      1.98 o
   1  17   1       90.43       79.53      2.26 o
   2  17   1       11.48       13.07      1.45 o
   3  17   1       15.66       12.88      1.63 o
   4  17   1       80.04       83.66      4.21 o
   5  17   1       29.25       31.72      2.77 o
   6  17   1       62.37       63.58      4.09 o
   7  17   1       51.50       48.00      3.88 o
   8  17   1        2.97        0.40      1.71 o
  -8  18   1        2.95        3.31      1.98 o
  -7  18   1       11.12        9.00      2.18 o
  -6  18   1        0.19       -0.04      1.52 o
  -5  18   1        0.09       -1.08      1.33 o
  -4  18   1        2.52        0.69      1.40 o
  -3  18   1       10.94       10.89      1.44 o
  -2  18   1       22.98       23.46      1.78 o
  -1  18   1       23.77       22.84      2.46 o
   0  18   1        2.25        2.44      0.81 o
   1  18   1        1.71        2.08      0.47 o
   2  18   1       26.27       20.11      1.64 o
   3  18   1        0.12       -0.15      1.02 o
   4  18   1        2.87        3.86      1.38 o
   5  18   1       16.14       14.35      2.03 o
   6  18   1       11.36        7.95      1.92 o
   7  18   1        3.33        7.30      1.91 o
  -6  19   1        0.23       -0.42      1.50 o
  -5  19   1        1.38        0.64      1.45 o
  -4  19   1       59.49       57.53      3.74 o
  -3  19   1       24.00       24.30      2.33 o
  -2  19   1        2.51        0.76      1.00 o
  -1  19   1        9.78       10.84      1.14 o
   0  19   1       18.34       16.37      1.30 o
   1  19   1        1.87       -0.17      2.09 o
   2  19   1      156.78      147.99      5.27 o
   3  19   1        0.96        1.90      1.02 o
   4  19   1        1.67        1.85      1.18 o
   5  19   1       16.19       15.97      2.06 o
   6  19   1        0.02        2.24      1.50 o
  -4  20   1        7.15        5.94      1.60 o
  -3  20   1        5.03        5.44      1.43 o
  -2  20   1      246.16      240.87      8.62 o
  -1  20   1       94.42       97.97      5.36 o
   0  20   1       72.99       71.19      5.52 o
   1  20   1       39.73       45.96      4.51 o
   2  20   1        3.74        5.59      2.55 o
   3  20   1        0.89        2.12      0.91 o
   4  20   1        1.25       -0.67      1.08 o
 -16   0   2       12.18       14.39      2.56 o
 -15   0   2        0.04        1.89      1.89 o
 -14   0   2       16.53       12.93      2.36 o
 -13   0   2      101.61      109.55      5.60 o
 -12   0   2        0.06       -0.24      1.31 o
 -11   0   2       32.20       33.51      2.87 o
 -10   0   2      154.68      132.89      4.00 o
  -9   0   2        0.01       -0.17      0.64 o
  -8   0   2      107.86       86.82      2.22 o
  -7   0   2       88.34      105.50      2.86 o
  -6   0   2      264.71      275.89      8.54 o
  -5   0   2     1065.98     1232.54     22.20 o
  -4   0   2        2.01        0.43      0.26 o
  -3   0   2      996.00      986.98     21.67 o
   0   0   2      594.64      636.67      8.92 o
   1   0   2        0.07       -0.43      0.43 o
   2   0   2      415.40      397.59     12.78 o
   3   0   2      162.14      205.51      7.10 o
   4   0   2      291.81      316.83      7.44 o
   5   0   2      120.18      100.33      2.87 o
   6   0   2       64.14       75.03      2.43 o
   7   0   2     2721.06     2509.86     55.31 o
   8   0   2      648.72      600.45     20.71 o
   9   0   2      385.13      354.73     15.84 o
  10   0   2       17.37       18.54      1.55 o
  11   0   2       37.02       30.38      2.84 o
  12   0   2       76.41       69.70      4.60 o
  13   0   2       52.93       62.96      4.77 o
  14   0   2        9.86        6.76      2.24 o
 -15   1   2       18.67       18.34      1.92 o
 -14   1   2        0.15       -0.82      1.11 o
 -13   1   2       17.85       14.12      1.59 o
 -12   1   2        1.66        0.78      0.94 o
 -11   1   2       13.48       13.91      3.17 o
 -10   1   2      107.22      111.26      2.89 o
  -9   1   2      132.31      122.10      2.56 o
  -8   1   2      155.60      171.53      2.86 o
  -7   1   2       97.23      102.35      1.84 o
  -6   1   2      126.72      154.11      3.29 o
  -5   1   2      583.58      645.86      9.15 o
  -4   1   2       24.46       27.95      0.66 o
  -3   1   2     4854.27     5323.21     67.36 o
  -2   1   2     4611.51     4950.86     73.42 o
  -1   1   2     1228.79     1236.12     20.33 o
   0   1   2     6623.42     7129.30    131.11 o
   1   1   2       39.42       45.46      0.82 o
   2   1   2        8.57        9.15      0.73 o
   3   1   2      332.62      327.41      6.19 o
   4   1   2      109.34      102.48      1.98 o
   5   1   2       94.62       66.64      1.51 o
   6   1   2       50.60       45.40      1.28 o
   7   1   2     1336.38     1276.92     20.21 o
   8   1   2       10.17        8.86      0.77 o
   9   1   2        3.97        3.46      0.68 o
  10   1   2       27.19       28.75      2.64 o
  11   1   2        2.83        3.69      0.99 o
  12   1   2       74.60       69.46      3.25 o
  13   1   2       30.75       36.67      2.58 o
  14   1   2        0.14       -0.57      1.29 o
 -15   2   2        2.66        1.99      1.34 o
 -14   2   2        3.74        1.23      1.57 o
 -13   2   2       75.05       72.67      3.20 o
 -12   2   2      249.39      248.16      6.74 o
 -11   2   2      151.42      134.93      4.15 o
 -10   2   2       29.69       28.38      2.01 o
  -9   2   2       27.04       21.45      0.98 o
  -8   2   2       49.77       49.58      1.68 o
  -7   2   2      453.88      457.29      7.48 o
  -6   2   2      283.09      283.40      4.23 o
  -5   2   2      194.77      208.41      3.13 o
  -4   2   2      189.02      202.17      3.00 o
  -3   2   2       88.60       82.97      1.20 o
  -2   2   2        0.23        0.79      0.27 o
  -1   2   2     1291.33     1285.71     16.85 o
   0   2   2     1218.02     1203.26     15.27 o
   1   2   2      358.48      379.56      8.78 o
   2   2   2       83.81       91.05      1.51 o
   3   2   2     1621.27     1770.89     31.73 o
   4   2   2      289.67      332.93      6.37 o
   5   2   2      146.55      139.43      2.63 o
   6   2   2       46.81       40.74      1.21 o
   7   2   2       11.55       12.42      0.78 o
   8   2   2      183.13      166.83      3.33 o
   9   2   2      261.14      238.73      4.51 o
  10   2   2       23.69       21.23      1.36 o
  11   2   2        2.45        1.55      0.92 o
  12   2   2       57.57       63.84      3.17 o
  13   2   2        5.39        7.11      1.50 o
  14   2   2        4.74        3.43      2.04 o
 -15   3   2       21.79       23.88      2.11 o
 -14   3   2       64.34       56.63      2.98 o
 -13   3   2        4.12        6.34      1.31 o
 -12   3   2        0.81        0.02      0.96 o
 -11   3   2       12.86        9.53      0.98 o
 -10   3   2       88.86       80.59      2.91 o
  -9   3   2       28.99       26.58      2.32 o
  -8   3   2      136.76      111.25      2.04 o
  -7   3   2      187.75      185.75      2.97 o
  -6   3   2       27.60       38.13      0.89 o
  -5   3   2      158.85      167.27      2.57 o
  -4   3   2      433.69      478.78      6.77 o
  -3   3   2      178.70      181.23      3.49 o
  -2   3   2     2076.36     2081.72     32.46 o
  -1   3   2     2451.62     2554.51     57.65 o
   0   3   2      679.88      675.95      9.44 o
   1   3   2     1936.89     2090.32     31.69 o
   2   3   2      388.04      446.65      6.90 o
   3   3   2      344.23      398.57      5.76 o
   4   3   2      253.17      292.10      8.45 o
   5   3   2       15.94       12.45      1.28 o
   6   3   2       22.45       20.47      0.99 o
   7   3   2       22.99       26.89      1.10 o
   8   3   2      170.83      152.56      3.11 o
   9   3   2      150.49      144.89      3.10 o
  10   3   2        7.51        7.47      1.00 o
  11   3   2        0.76        1.73      0.92 o
  12   3   2       13.90       14.71      1.71 o
  13   3   2        2.65        2.74      1.32 o
  14   3   2       42.71       51.74      3.15 o
 -15   4   2        1.12       -0.19      1.20 o
 -14   4   2        7.92       11.06      4.35 o
 -13   4   2      101.11       98.23      6.33 o
 -12   4   2       93.28       93.70      3.43 o
 -11   4   2        0.04        0.46      0.70 o
 -10   4   2       70.77       66.06      2.14 o
  -9   4   2       27.69       20.93      1.85 o
  -8   4   2       27.38       31.70      1.55 o
  -7   4   2      197.38      197.39      3.12 o
  -6   4   2      497.64      518.46      7.44 o
  -5   4   2        4.15        5.36      0.50 o
  -4   4   2       13.51       17.46      1.03 o
  -3   4   2        8.46        7.43      0.63 o
  -2   4   2      306.33      292.84      6.79 o
  -1   4   2      720.66      843.89     11.83 o
   0   4   2      401.90      453.16      5.85 o
   1   4   2       84.42       99.52      1.61 o
   2   4   2      120.23      142.66      2.25 o
   3   4   2     1607.37     1779.14     24.70 o
   4   4   2        5.78        7.14      0.54 o
   5   4   2       10.07        7.31      0.73 o
   6   4   2        8.81       12.20      0.77 o
   7   4   2       17.37       25.70      1.25 o
   8   4   2        0.01       -0.15      0.53 o
   9   4   2        1.17        0.93      0.71 o
  10   4   2       34.43       28.85      1.58 o
  11   4   2        2.17        1.17      0.91 o
  12   4   2      124.78      126.48      4.45 o
  13   4   2        9.47        9.00      1.59 o
  14   4   2        0.06        0.11      1.44 o
 -15   5   2        0.00       -1.10      1.10 o
 -14   5   2       48.07       49.78      2.95 o
 -13   5   2       13.53       13.37      3.33 o
 -12   5   2        6.17        5.51      0.96 o
 -11   5   2       70.78       64.44      2.21 o
 -10   5   2       49.68       45.36      2.69 o
  -9   5   2       14.89       18.53      1.23 o
  -8   5   2      149.44      151.99      2.89 o
  -7   5   2       30.03       39.31      1.28 o
  -6   5   2       80.21       65.38      1.25 o
  -5   5   2       57.78       62.60      1.23 o
  -4   5   2      115.02      120.99      3.27 o
  -3   5   2       83.13       87.97      2.06 o
  -2   5   2        0.96        0.67      0.37 o
  -1   5   2      344.45      374.79     11.21 o
   0   5   2      701.18      735.99     10.60 o
   1   5   2      161.99      185.46      2.81 o
   2   5   2      102.51      115.31      1.70 o
   3   5   2      332.01      366.28      5.37 o
   4   5   2      503.78      542.83      8.77 o
   5   5   2      108.84      109.70      1.92 o
   6   5   2       50.29       43.27      1.00 o
   7   5   2       36.09       40.90      1.38 o
   8   5   2      118.98       95.20      2.61 o
   9   5   2       26.05       17.84      2.46 o
  10   5   2       35.26       34.81      1.94 o
  11   5   2       54.66       58.63      2.39 o
  12   5   2       10.17       12.05      1.36 o
  13   5   2       11.89       13.56      1.50 o
  14   5   2        6.89       10.38      2.77 o
 -15   6   2        1.91        2.22      1.24 o
 -14   6   2       19.82       24.06      1.90 o
 -13   6   2       51.65       56.19      2.73 o
 -12   6   2        4.03        4.69      0.95 o
 -11   6   2       30.82       35.85      1.63 o
 -10   6   2      137.89      131.25      3.25 o
  -9   6   2        3.06        3.65      0.52 o
  -8   6   2      118.42      118.20      2.71 o
  -7   6   2       42.46       41.62      1.08 o
  -6   6   2        2.99        1.47      0.35 o
  -5   6   2       58.92       51.65      1.94 o
  -4   6   2       47.59       53.46      1.87 o
  -3   6   2      248.54      247.33      5.02 o
  -2   6   2       26.71       46.64      1.36 o
  -1   6   2     1941.29     2225.04     34.62 o
   0   6   2      298.34      291.33      4.25 o
   1   6   2      558.75      655.35      9.30 o
   2   6   2        0.11        0.00      0.13 o
   3   6   2        6.82        1.24      0.27 o
   4   6   2       25.35       23.88      0.89 o
   5   6   2       69.10       90.39      1.96 o
   6   6   2      105.82       92.68      1.62 o
   7   6   2      139.03      105.16      2.41 o
   8   6   2       50.13       34.74      2.88 o
   9   6   2        6.76        4.97      0.85 o
  10   6   2        1.14        0.79      0.97 o
  11   6   2        0.02       -0.59      0.87 o
  12   6   2        4.86        4.37      1.23 o
  13   6   2        8.74       10.66      1.44 o
  14   6   2        6.47        8.08      1.69 o
 -15   7   2        8.57       10.01      1.42 o
 -14   7   2        2.39        0.15      1.77 o
 -13   7   2       60.72       62.99      2.76 o
 -12   7   2        1.72        2.64      0.80 o
 -11   7   2       24.12       25.36      2.01 o
 -10   7   2      413.93      391.63      7.85 o
  -9   7   2       42.51       38.53      1.18 o
  -8   7   2      122.11      120.96      2.36 o
  -7   7   2        0.35        0.46      1.16 o
  -6   7   2        0.40       -0.04      0.70 o
  -5   7   2      153.93      160.08      4.33 o
  -4   7   2        4.60        6.82      0.78 o
  -3   7   2        8.42        8.65      0.69 o
  -2   7   2      126.55      146.05      3.15 o
  -1   7   2     1027.00     1107.49     17.48 o
   0   7   2      199.95      218.79      3.28 o
   1   7   2      333.45      384.71      5.58 o
   2   7   2      125.53      118.67      2.79 o
   3   7   2        0.27        0.42      0.19 o
   4   7   2        8.61        8.62      0.70 o
   5   7   2       84.92       85.88      2.25 o
   6   7   2        6.03        5.02      0.61 o
   7   7   2      144.15      120.41      2.99 o
   8   7   2        1.99        1.18      0.69 o
   9   7   2        2.65        1.46      0.80 o
  10   7   2       14.51       17.03      1.33 o
  11   7   2       32.62       29.49      1.98 o
  12   7   2       18.03       21.43      1.66 o
  13   7   2        3.76        4.46      1.25 o
  14   7   2        0.02       -0.20      1.50 o
 -14   8   2        4.67        5.05      1.04 o
 -13   8   2       10.14       12.29      1.11 o
 -12   8   2       15.52       16.20      1.15 o
 -11   8   2        0.42        0.61      0.65 o
 -10   8   2       37.19       35.71      1.15 o
  -9   8   2       40.55       39.08      1.87 o
  -8   8   2     1038.94      996.15     22.86 o
  -7   8   2      240.01      224.90      6.05 o
  -6   8   2      168.97      171.43      4.77 o
  -5   8   2        2.20        0.37      0.67 o
  -4   8   2      206.29      228.89      4.77 o
  -3   8   2       56.55       58.11      2.73 o
  -2   8   2       19.13       24.41      1.70 o
  -1   8   2      321.21      342.63      5.76 o
   0   8   2        1.67        3.54      0.32 o
   1   8   2      386.23      410.75      5.94 o
   2   8   2       12.10        7.90      0.43 o
   3   8   2        4.56        2.48      0.42 o
   4   8   2      421.94      416.84      6.94 o
   5   8   2      451.53      399.82      6.74 o
   6   8   2        7.68        5.09      0.71 o
   7   8   2       97.82       81.27      2.78 o
   8   8   2        9.91        6.83      1.95 o
   9   8   2       11.93       11.49      1.08 o
  10   8   2        2.49        4.53      1.02 o
  11   8   2       13.39       16.85      1.42 o
  12   8   2       72.28       82.20      3.02 o
  13   8   2       74.95       79.85      3.12 o
 -14   9   2       23.13       22.91      3.50 o
 -13   9   2        2.10       -1.46      1.46 o
 -12   9   2        6.24        5.72      1.73 o
 -11   9   2      124.20      133.22      6.49 o
 -10   9   2       11.32       12.61      1.63 o
  -9   9   2       37.38       36.31      2.26 o
  -8   9   2       45.38       44.37      2.45 o
  -7   9   2      188.78      182.57      5.22 o
  -6   9   2      406.43      397.06     13.79 o
  -5   9   2      220.53      225.75      7.42 o
  -4   9   2       18.11       15.77      1.09 o
  -3   9   2      330.41      385.57      7.56 o
  -2   9   2       20.83       22.18      0.92 o
  -1   9   2       77.82       89.24      2.06 o
   0   9   2       14.04       11.58      0.65 o
   1   9   2      364.01      363.30      5.32 o
   2   9   2      758.80      788.58     10.24 o
   3   9   2      151.55      145.00      2.21 o
   4   9   2     1879.72     1874.18     29.27 o
   5   9   2       31.47       29.87      1.69 o
   6   9   2       56.68       60.27      1.90 o
   7   9   2       83.26       80.68      2.60 o
   8   9   2        7.82        6.24      0.86 o
   9   9   2        2.97        2.53      0.83 o
  10   9   2       28.21       27.76      2.74 o
  11   9   2       17.04       20.17      1.83 o
  12   9   2        6.94        6.00      2.76 o
  13   9   2       17.04       15.10      1.78 o
 -14  10   2       12.76       10.11      2.91 o
 -13  10   2       16.44       17.82      6.24 o
 -12  10   2       19.59       21.55      2.24 o
 -11  10   2        0.02        1.96      2.19 o
 -10  10   2       43.20       41.54      6.24 o
  -9  10   2       14.40       18.01      1.83 o
  -8  10   2      127.74      129.38      4.54 o
  -7  10   2      167.75      178.18      5.19 o
  -6  10   2      179.77      186.06      5.25 o
  -5  10   2      111.91      110.00      3.51 o
  -4  10   2       14.61       15.99      1.06 o
  -3  10   2       12.72        9.83      1.26 o
  -2  10   2       31.50       29.89      2.29 o
  -1  10   2      122.51      138.01      2.72 o
   0  10   2       74.36       66.57      1.43 o
   1  10   2       10.66       10.17      0.50 o
   2  10   2     1260.84     1247.69     14.84 o
   3  10   2     1245.08     1221.80     19.99 o
   4  10   2      152.89      147.91      6.99 o
   5  10   2       35.68       30.71      1.79 o
   6  10   2      117.74      110.96      3.36 o
   7  10   2      123.73      109.56      3.44 o
   8  10   2       42.73       35.63      1.93 o
   9  10   2       64.94       62.42      2.68 o
  10  10   2        0.77       -0.96      1.20 o
  11  10   2       26.90       25.45      1.95 o
  12  10   2        7.17        3.79      1.38 o
  13  10   2        1.77        1.41      1.19 o
 -13  11   2        0.10        0.01      1.66 o
 -12  11   2       69.63       65.01      3.80 o
 -11  11   2       34.77       38.05      4.45 o
 -10  11   2        5.64        6.75      1.53 o
  -9  11   2        2.61        1.29      1.26 o
  -8  11   2       25.71       28.95      2.81 o
  -7  11   2        8.14        9.74      1.36 o
  -6  11   2      739.00      751.34     17.56 o
  -5  11   2      477.11      460.52     11.14 o
  -4  11   2        0.00       -0.29      0.64 o
  -3  11   2        0.29       -0.03      0.60 o
  -2  11   2        0.31        0.28      0.59 o
  -1  11   2       42.42       35.97      1.46 o
   0  11   2       20.84       24.53      1.62 o
   1  11   2      389.31      401.92      7.63 o
   2  11   2      219.05      220.36      3.47 o
   3  11   2      135.78      133.21      2.96 o
   4  11   2       18.71       17.82      1.75 o
   5  11   2        0.04        0.47      1.06 o
   6  11   2       17.15       15.74      1.22 o
   7  11   2       11.14       10.73      1.39 o
   8  11   2        0.01       -0.65      1.89 o
   9  11   2      110.53      120.86      4.13 o
  10  11   2       18.66       18.00      1.61 o
  11  11   2       60.76       68.95      3.31 o
  12  11   2       36.19       28.66      2.08 o
 -13  12   2       12.41        6.69      2.82 o
 -12  12   2       33.57       35.25      3.98 o
 -11  12   2       77.95       77.34      5.52 o
 -10  12   2        5.44        4.49      2.12 o
  -9  12   2      117.57      127.45      6.44 o
  -8  12   2        4.48        3.65      1.32 o
  -7  12   2        1.42        1.74      1.08 o
  -6  12   2       77.32       77.55      3.11 o
  -5  12   2        3.67        4.09      1.27 o
  -4  12   2        0.14        1.66      0.72 o
  -3  12   2      116.42      104.24      2.81 o
  -2  12   2      281.57      272.57      7.02 o
  -1  12   2        6.34        4.00      1.24 o
   0  12   2       48.50       35.47      1.33 o
   1  12   2      283.53      271.17      6.49 o
   2  12   2       24.64       28.30      1.18 o
   3  12   2       42.30       43.56      1.54 o
   4  12   2       33.42       33.97      2.48 o
   5  12   2       46.72       46.15      3.04 o
   6  12   2        4.39        1.96      1.02 o
   7  12   2       21.10       27.14      1.67 o
   8  12   2       58.40       58.25      2.51 o
   9  12   2       16.74       20.59      1.75 o
  10  12   2       64.46       64.89      2.84 o
  11  12   2        0.08        0.47      0.98 o
  12  12   2        0.04        0.59      1.03 o
 -12  13   2        0.21        2.02      2.28 o
 -11  13   2        0.51        3.76      2.18 o
 -10  13   2        2.49        4.26      2.14 o
  -9  13   2        4.49        4.14      2.03 o
  -8  13   2      112.13      111.75      5.88 o
  -7  13   2       12.65       10.74      2.09 o
  -6  13   2       34.68       33.88      2.88 o
  -5  13   2       69.41       63.87      3.82 o
  -4  13   2        0.05       -0.40      0.84 o
  -3  13   2        0.11        0.92      0.88 o
  -2  13   2        4.82        7.43      1.08 o
  -1  13   2       23.36       19.88      1.45 o
   0  13   2        6.74       10.59      0.72 o
   1  13   2      166.69      172.58      4.38 o
   2  13   2        3.03        3.19      0.58 o
   3  13   2      103.68      106.44      2.70 o
   4  13   2       12.91       11.55      1.59 o
   5  13   2       27.87       27.75      2.40 o
   6  13   2        1.02        1.44      0.75 o
   7  13   2       41.44       42.48      2.00 o
   8  13   2        0.28       -0.11      1.15 o
   9  13   2       12.28       12.10      1.85 o
  10  13   2        1.39       -0.14      0.87 o
  11  13   2        0.57        0.56      0.90 o
 -11  14   2       64.19       75.77      5.70 o
 -10  14   2        0.09        0.82      2.00 o
  -9  14   2       27.27       21.79      2.93 o
  -8  14   2       81.07       81.24      4.99 o
  -7  14   2       25.83       25.54      2.79 o
  -6  14   2       36.26       35.92      3.09 o
  -5  14   2       19.41       17.14      2.15 o
  -4  14   2       13.24       13.71      1.45 o
  -3  14   2        0.52        0.54      0.89 o
  -2  14   2       59.06       54.92      2.49 o
  -1  14   2       25.81       26.97      1.71 o
   0  14   2      162.35      157.35      8.01 o
   1  14   2        1.24        2.69      0.56 o
   2  14   2      224.94      223.86      4.65 o
   3  14   2        0.53        0.77      0.57 o
   4  14   2        9.68        9.09      1.48 o
   5  14   2       20.87       20.24      2.19 o
   6  14   2       19.17       16.04      1.50 o
   7  14   2       29.11       29.74      1.73 o
   8  14   2       53.63       59.32      2.39 o
   9  14   2        2.48        4.39      1.29 o
  10  14   2        4.95        4.18      0.89 o
 -11  15   2       25.57       31.09      3.83 o
 -10  15   2        1.88       -0.38      1.90 o
  -9  15   2       38.10       42.99      3.99 o
  -8  15   2        5.20        4.54      1.98 o
  -7  15   2       29.97       30.41      3.06 o
  -6  15   2        2.99        5.11      1.74 o
  -5  15   2       29.64       29.50      2.85 o
  -4  15   2       16.07       14.17      1.54 o
  -3  15   2       46.54       50.69      2.57 o
  -2  15   2       40.12       42.10      2.30 o
  -1  15   2        1.51        0.37      1.18 o
   0  15   2       10.81       10.44      1.24 o
   1  15   2        0.73        0.56      0.49 o
   2  15   2      114.04      113.49      2.73 o
   3  15   2        5.98        5.76      1.28 o
   4  15   2       70.12       73.89      3.82 o
   5  15   2        1.93        1.73      0.73 o
   6  15   2       14.13       11.89      1.50 o
   7  15   2       30.65       29.62      1.56 o
   8  15   2       14.68       14.13      1.04 o
   9  15   2        0.48       -1.69      1.69 o
  10  15   2        3.17        5.25      2.31 o
 -10  16   2        4.09        4.60      2.30 o
  -9  16   2        1.84        0.71      1.90 o
  -8  16   2        0.43        0.97      1.76 o
  -7  16   2        7.80        4.62      1.83 o
  -6  16   2        0.14       -1.40      1.40 o
  -5  16   2       13.34       14.55      2.19 o
  -4  16   2        0.79        0.25      1.04 o
  -3  16   2       11.65        9.21      1.38 o
  -2  16   2       14.70       15.12      3.08 o
  -1  16   2        4.00        2.81      1.06 o
   0  16   2        0.18        0.64      0.86 o
   1  16   2       18.41       21.35      1.01 o
   2  16   2       84.77       88.20      2.66 o
   3  16   2        1.93        0.50      0.95 o
   4  16   2      150.59      153.75      6.20 o
   5  16   2        0.10       -0.15      0.65 o
   6  16   2       17.99       15.05      1.25 o
   7  16   2        2.30        2.68      1.64 o
   8  16   2        0.02       -0.73      1.59 o
   9  16   2       17.92       23.08      3.04 o
  -9  17   2        6.96        6.03      2.24 o
  -8  17   2        0.91        1.72      1.79 o
  -7  17   2        0.17       -1.25      1.61 o
  -6  17   2       68.38       71.28      4.65 o
  -5  17   2      155.31      158.83      7.03 o
  -4  17   2       26.24       32.16      3.35 o
  -3  17   2        0.04        1.51      1.09 o
  -2  17   2       25.85       26.41      2.45 o
  -1  17   2        0.01       -0.17      0.91 o
   0  17   2       13.39       14.54      1.25 o
   1  17   2      116.10      101.01      7.56 o
   2  17   2       20.16       19.35      1.75 o
   3  17   2        0.01        0.13      0.95 o
   4  17   2       40.25       40.57      2.82 o
   5  17   2        8.88        6.63      1.61 o
   6  17   2       61.31       63.22      4.05 o
   7  17   2       11.06        8.57      1.97 o
   8  17   2        0.40        0.88      1.70 o
  -8  18   2        5.33        7.12      2.27 o
  -7  18   2        1.00       -0.71      1.64 o
  -6  18   2       18.29       13.90      2.33 o
  -5  18   2        2.42        5.12      1.84 o
  -4  18   2       55.94       68.48      3.28 o
  -3  18   2      352.28      361.73      9.52 o
  -2  18   2       20.86       25.39      1.97 o
  -1  18   2        5.75        4.83      1.15 o
   0  18   2       10.18       11.53      1.37 o
   1  18   2       75.61       80.50      3.05 o
   2  18   2       75.29       78.40      3.04 o
   3  18   2        0.23        2.02      0.94 o
   4  18   2       24.85       25.52      2.13 o
   5  18   2       11.45        7.26      1.60 o
   6  18   2       14.02       16.45      2.19 o
   7  18   2       18.18       19.85      2.53 o
  -6  19   2        3.22        1.39      1.72 o
  -5  19   2       39.69       48.17      3.89 o
  -4  19   2       15.87       10.36      1.97 o
  -3  19   2       75.26       68.16      4.68 o
  -2  19   2        0.11       -0.31      1.06 o
  -1  19   2       36.75       38.82      3.35 o
   0  19   2      145.29      143.29      7.03 o
   1  19   2       26.90       28.37      1.81 o
   2  19   2        0.07       -0.21      2.18 o
   3  19   2        2.65        2.60      0.88 o
   5  19   2       68.72       66.27      3.70 o
  -4  20   2       17.52       15.24      2.20 o
  -3  20   2        9.06       12.24      1.89 o
  -2  20   2       47.75       49.16      3.68 o
  -1  20   2       20.64       19.29      1.67 o
   0  20   2        0.25        0.55      0.91 o
   1  20   2       26.92       26.99      3.78 o
   2  20   2       12.87       13.49      3.15 o
 -16   1   3       24.06       22.94      2.17 o
 -15   1   3        3.51        3.89      1.42 o
 -14   1   3       14.59       14.77      1.67 o
 -13   1   3       14.71       13.71      1.54 o
 -12   1   3        8.39        6.73      1.22 o
 -11   1   3       35.87       27.87      1.70 o
 -10   1   3      146.58      138.60      3.33 o
  -9   1   3      191.12      168.23      3.23 o
  -8   1   3       22.67       11.48      0.68 o
  -7   1   3      720.73      790.38     11.26 o
  -6   1   3       63.96       72.79      1.38 o
  -5   1   3      580.84      623.83      8.13 o
  -4   1   3      798.99      857.81     10.95 o
  -3   1   3      101.70      110.52      1.58 o
  -2   1   3      669.83      709.70      8.41 o
  -1   1   3     1004.23      995.33     18.13 o
   0   1   3      283.10      273.74      3.14 o
   1   1   3       26.77       21.49      0.51 o
   2   1   3      494.83      532.68      9.82 o
   3   1   3       27.35       30.76      1.82 o
   4   1   3     1083.37     1159.74     21.08 o
   5   1   3      178.64      161.07      3.02 o
   6   1   3       56.06       63.30      1.65 o
   7   1   3       12.28       13.51      0.89 o
   8   1   3        2.84        2.80      0.63 o
   9   1   3        1.06        2.26      0.68 o
  10   1   3       25.74       28.77      1.43 o
  11   1   3       43.31       49.62      2.27 o
  12   1   3        3.79        1.86      1.29 o
  13   1   3        0.13       -0.90      1.23 o
  14   1   3        2.34        0.13      1.43 o
 -16   2   3        3.95        6.28      1.57 o
 -15   2   3        0.94        1.05      1.26 o
 -14   2   3        3.73        5.77      1.78 o
 -13   2   3       33.86       36.72      4.41 o
 -12   2   3        0.04       -0.89      0.89 o
 -11   2   3      142.77      121.29      3.83 o
 -10   2   3       71.27       74.85      2.24 o
  -9   2   3       66.54       52.67      1.75 o
  -8   2   3      282.54      315.82      4.81 o
  -7   2   3        6.81        5.25      0.42 o
  -6   2   3       10.80        9.17      0.45 o
  -5   2   3      421.81      485.46      6.93 o
  -4   2   3     1180.17     1200.00     16.67 o
  -3   2   3     1219.57     1349.15     17.06 o
  -2   2   3      873.31      984.72     12.49 o
  -1   2   3      321.41      335.88      4.08 o
   0   2   3       66.35       68.22      1.19 o
   1   2   3      261.96      284.11      5.71 o
   2   2   3     2262.68     2503.02     60.23 o
   3   2   3       43.79       45.61      1.32 o
   4   2   3      256.93      276.52      5.45 o
   5   2   3       34.99       31.50      1.84 o
   6   2   3     1038.73      992.43     15.85 o
   7   2   3     1250.69     1191.66     18.98 o
   8   2   3       66.81       66.21      1.88 o
   9   2   3       50.03       46.52      1.69 o
  10   2   3       14.47       12.07      1.17 o
  11   2   3       20.25       20.78      1.52 o
  12   2   3       12.94       13.68      1.51 o
  13   2   3        0.85       -0.92      1.20 o
  14   2   3        3.54        4.74      1.63 o
 -15   3   3        2.24        2.00      1.41 o
 -14   3   3        2.42        3.49      1.27 o
 -13   3   3        0.64        2.47      1.13 o
 -12   3   3       46.06       49.98      3.53 o
 -11   3   3       42.52       43.66      2.19 o
 -10   3   3        1.85        0.76      0.66 o
  -9   3   3        7.79        7.55      0.66 o
  -8   3   3       77.12       87.45      1.69 o
  -7   3   3      105.69      114.40      1.98 o
  -6   3   3       70.07       60.24      1.17 o
  -5   3   3      190.32      154.15      2.38 o
  -4   3   3      212.53      236.41      3.45 o
  -3   3   3       71.80       61.92      1.42 o
  -2   3   3       25.64       22.14      0.50 o
  -1   3   3      248.54      246.43      3.28 o
   0   3   3     1067.51     1154.27     16.12 o
   1   3   3     1938.37     2091.19     37.41 o
   2   3   3        1.91        1.14      0.65 o
   3   3   3      321.48      317.46      5.28 o
   4   3   3      191.00      225.61      4.57 o
   5   3   3       21.14       24.88      1.15 o
   6   3   3       63.13       64.04      2.15 o
   7   3   3      199.11      195.10      3.75 o
   8   3   3       27.84       31.28      1.35 o
   9   3   3       89.38       88.06      2.32 o
  10   3   3       15.12       18.27      1.33 o
  11   3   3       13.93       12.81      1.32 o
  12   3   3       10.02        8.08      1.32 o
  13   3   3        0.95       -1.19      1.27 o
  14   3   3       11.80       13.12      2.53 o
 -15   4   3        2.20        3.72      1.33 o
 -14   4   3       99.75      108.13      3.99 o
 -13   4   3      332.88      340.30      8.81 o
 -12   4   3       14.03       10.09      1.28 o
 -11   4   3       35.18       34.94      3.03 o
 -10   4   3        1.55        1.20      0.66 o
  -9   4   3       29.44       28.82      1.91 o
  -8   4   3       60.42       55.23      1.41 o
  -7   4   3        0.04       -0.11      0.28 o
  -6   4   3        9.16        8.46      0.58 o
  -5   4   3      161.67      170.14      2.89 o
  -4   4   3       97.17       89.02      2.58 o
  -3   4   3      725.16      780.12     17.47 o
  -2   4   3     1816.96     1892.66     36.24 o
  -1   4   3       13.98       15.15      0.40 o
   0   4   3      266.13      320.34      4.67 o
   1   4   3     1366.93     1519.18     23.60 o
   2   4   3     2636.84     2864.12     63.74 o
   3   4   3        4.07        0.96      0.34 o
   4   4   3        1.45       -0.41      0.41 o
   5   4   3       12.75       10.15      0.92 o
   6   4   3       12.11        8.65      0.69 o
   7   4   3      314.50      264.92      4.81 o
   8   4   3       51.21       40.35      2.35 o
   9   4   3       15.15       14.35      1.42 o
  10   4   3       19.28       21.04      1.44 o
  11   4   3       74.55       78.36      2.83 o
  12   4   3        0.02       -1.02      1.02 o
  13   4   3        0.21        0.74      2.17 o
  14   4   3        4.68        5.01      1.64 o
 -15   5   3       14.17       11.60      1.61 o
 -14   5   3       23.09       31.15      2.12 o
 -13   5   3        0.66        1.62      1.04 o
 -12   5   3        3.59        3.33      1.00 o
 -11   5   3      112.84      106.85      2.91 o
 -10   5   3       64.57       68.57      3.56 o
  -9   5   3      166.37      157.16      3.01 o
  -8   5   3        4.59        5.56      0.49 o
  -7   5   3        1.69        0.27      0.30 o
  -6   5   3       59.91       61.83      2.24 o
  -5   5   3      293.71      301.14      7.30 o
  -4   5   3      138.06      144.86      3.84 o
  -3   5   3      336.75      362.26      6.97 o
  -2   5   3      652.72      744.79     13.76 o
  -1   5   3     1599.19     1769.94     31.99 o
   0   5   3     2684.09     2914.69     40.36 o
   1   5   3       70.57       88.51      1.51 o
   2   5   3      323.96      365.54      5.99 o
   3   5   3       15.16       13.91      0.64 o
   4   5   3       10.85        5.64      0.60 o
   5   5   3       96.93       83.63      3.20 o
   6   5   3       47.56       49.18      1.47 o
   7   5   3        7.59       10.52      0.81 o
   8   5   3      406.68      373.62      7.60 o
   9   5   3        0.62        0.28      0.75 o
  10   5   3        3.48        2.84      0.93 o
  11   5   3       72.62       73.27      2.78 o
  12   5   3        2.39        1.81      1.10 o
  13   5   3        0.19       -1.09      1.65 o
  14   5   3        0.05       -1.01      1.35 o
 -15   6   3        1.66        2.75      1.15 o
 -14   6   3        0.04        0.02      1.01 o
 -13   6   3       34.39       35.99      4.46 o
 -12   6   3       21.55       23.65      1.40 o
 -11   6   3       27.35       27.18      1.42 o
 -10   6   3       23.09       25.39      1.28 o
  -9   6   3      450.10      457.62      7.59 o
  -8   6   3      197.26      190.57      3.39 o
  -7   6   3      107.55      107.99      5.24 o
  -6   6   3        3.90        1.93      0.72 o
  -5   6   3       11.03        5.09      0.81 o
  -4   6   3      130.48      144.86      3.91 o
  -3   6   3      383.94      412.09      7.92 o
  -2   6   3       13.42       18.65      1.70 o
  -1   6   3      932.83     1004.49     21.66 o
   0   6   3       99.47       99.04      1.61 o
   1   6   3      476.59      543.52      7.75 o
   2   6   3      368.92      370.77      6.59 o
   3   6   3       53.66       47.30      1.10 o
   4   6   3        0.02        0.20      0.39 o
   5   6   3        0.11        0.78      0.46 o
   6   6   3      313.44      262.70      5.48 o
   7   6   3        4.42        3.62      0.70 o
   8   6   3        4.91        2.53      0.79 o
   9   6   3       16.92       22.13      1.40 o
  10   6   3       10.67        9.99      1.17 o
  11   6   3       84.36      100.69      3.26 o
  12   6   3      129.05      136.33      4.03 o
  13   6   3       42.41       41.99      2.52 o
 -15   7   3       10.06        7.95      1.12 o
 -14   7   3        2.68        3.61      0.96 o
 -13   7   3        1.68        0.88      0.84 o
 -12   7   3        0.67        0.65      0.68 o
 -11   7   3        6.22        7.21      0.78 o
 -10   7   3       15.83       15.18      1.15 o
  -9   7   3        0.22       -0.78      0.95 o
  -8   7   3       44.07       44.19      2.28 o
  -7   7   3      694.83      642.08     15.03 o
  -6   7   3      391.50      437.34     10.49 o
  -5   7   3      134.86      118.73      3.49 o
  -4   7   3       98.75       99.68      2.98 o
  -3   7   3      444.77      478.71      9.16 o
  -2   7   3       68.75       78.95      2.04 o
  -1   7   3       36.92       30.08      1.78 o
   0   7   3       53.90       46.13      0.90 o
   1   7   3       60.49       64.70      1.26 o
   2   7   3      242.31      230.23      3.99 o
   3   7   3      258.14      281.00      4.30 o
   4   7   3        1.27        2.73      0.51 o
   5   7   3        2.98        3.95      0.67 o
   6   7   3      121.63      111.26      2.86 o
   7   7   3      135.99      131.14      4.03 o
   8   7   3        0.05       -0.17      0.72 o
   9   7   3       31.95       32.14      2.40 o
  10   7   3        4.65        4.12      1.03 o
  11   7   3       14.00       13.86      1.37 o
  12   7   3      173.04      190.18      4.97 o
  13   7   3        9.02        8.10      1.49 o
 -14   8   3        1.46       -2.03      2.03 o
 -13   8   3        7.04        6.17      2.37 o
 -12   8   3       26.98       30.08      2.94 o
 -11   8   3       14.82       19.36      1.88 o
 -10   8   3        0.17       -1.05      1.09 o
  -9   8   3      108.20      106.24      3.81 o
  -8   8   3      137.28      139.06      6.81 o
  -7   8   3      249.63      241.66      6.46 o
  -6   8   3       13.17       14.21      1.30 o
  -5   8   3       12.51       14.46      1.20 o
  -4   8   3       20.85       16.29      1.36 o
  -3   8   3       21.72       30.16      2.33 o
  -2   8   3      338.44      354.79      6.99 o
  -1   8   3      499.76      527.49     10.04 o
   0   8   3      218.94      249.19      5.61 o
   1   8   3       47.21       44.40      1.04 o
   2   8   3     1080.52     1079.15     13.90 o
   3   8   3      428.51      444.23      6.57 o
   4   8   3        5.43        4.35      0.61 o
   5   8   3        2.94        1.21      0.62 o
   6   8   3      179.28      150.00      4.38 o
   7   8   3        7.04        2.11      0.70 o
   8   8   3       39.29       41.67      1.86 o
   9   8   3        6.04        7.90      1.06 o
  10   8   3       59.73       62.91      2.76 o
  11   8   3        8.50        6.57      1.47 o
  12   8   3        5.47        4.39      1.46 o
  13   8   3        2.96        1.00      3.00 o
 -14   9   3        0.61        2.35      2.44 o
 -13   9   3       18.29       19.96      3.02 o
 -12   9   3       45.13       52.10      3.68 o
 -11   9   3        7.91        7.72      1.55 o
 -10   9   3        7.85        7.76      1.45 o
  -9   9   3       14.47       13.49      1.54 o
  -8   9   3       40.54       41.58      5.61 o
  -7   9   3      454.44      481.95     11.72 o
  -6   9   3      331.13      335.31      8.43 o
  -5   9   3       27.16       25.66      1.60 o
  -4   9   3        0.99        1.21      0.63 o
  -3   9   3       95.91       86.32      2.33 o
  -2   9   3       88.40       82.72      2.23 o
  -1   9   3      212.24      225.80      6.30 o
   0   9   3        9.25        4.75      0.34 o
   1   9   3       15.83       20.04      0.72 o
   2   9   3       20.27       21.29      0.79 o
   3   9   3      196.92      208.31      3.40 o
   4   9   3       29.99       25.84      1.28 o
   5   9   3       64.88       68.51      5.28 o
   6   9   3       69.17       56.96      2.45 o
   7   9   3        0.00       -0.13      0.78 o
   8   9   3        2.30        3.04      1.00 o
   9   9   3       13.81       13.11      2.31 o
  10   9   3        0.11       -0.96      0.96 o
  11   9   3       52.05       52.10      2.91 o
  12   9   3       15.21       16.68      1.86 o
 -14  10   3       16.37       14.67      3.06 o
 -13  10   3        0.75        0.67      1.58 o
 -12  10   3        9.62       11.00      1.90 o
 -11  10   3        3.35        1.46      1.42 o
 -10  10   3      173.12      171.73      8.74 o
  -9  10   3       40.13       41.15      3.09 o
  -8  10   3       85.60       84.18      6.92 o
  -7  10   3        0.02       -0.27      0.98 o
  -6  10   3        1.90        3.04      0.98 o
  -5  10   3        3.47        1.29      0.86 o
  -4  10   3      180.36      160.54      3.75 o
  -3  10   3       12.90       10.38      0.90 o
  -2  10   3       30.40       32.93      1.43 o
  -1  10   3      144.22      163.96      4.80 o
   0  10   3      115.88      115.64      2.38 o
   1  10   3      222.22      229.36      4.64 o
   2  10   3      308.52      307.09      5.23 o
   3  10   3      301.31      297.30      7.22 o
   4  10   3       47.27       37.61      2.62 o
   5  10   3        0.81       -0.40      1.02 o
   6  10   3       71.18       60.48      3.58 o
   7  10   3       57.20       57.86      2.45 o
   8  10   3       58.27       58.72      2.61 o
   9  10   3       70.40       79.28      3.19 o
  10  10   3        1.15        0.59      1.11 o
  11  10   3        0.95        0.46      1.19 o
  12  10   3        0.51        1.32      1.27 o
 -13  11   3       14.57       14.30      2.44 o
 -12  11   3        0.39       -0.23      1.56 o
 -11  11   3        2.40       -0.90      1.38 o
 -10  11   3       32.46       30.78      2.40 o
  -9  11   3        7.30        8.77      1.47 o
  -8  11   3       22.88       21.15      1.81 o
  -7  11   3       50.34       52.63      2.66 o
  -6  11   3      571.87      558.82     13.44 o
  -5  11   3      143.22      137.57      4.65 o
  -4  11   3       23.21       15.43      1.12 o
  -3  11   3       84.51       65.38      2.11 o
  -2  11   3       12.71       14.70      1.04 o
  -1  11   3       36.44       27.61      1.77 o
   0  11   3      139.81      131.58      2.39 o
   1  11   3       30.11       29.36      2.19 o
   2  11   3      446.67      459.10      8.72 o
   3  11   3       60.10       62.13      1.71 o
   4  11   3        5.63        8.09      1.33 o
   5  11   3       42.71       48.56      3.07 o
   6  11   3       43.94       44.81      3.21 o
   7  11   3       55.05       61.51      2.55 o
   8  11   3       11.07        9.89      1.25 o
   9  11   3       65.72       64.47      3.40 o
  10  11   3       20.04       21.87      1.83 o
  11  11   3       18.54       18.84      3.81 o
  12  11   3        3.08        2.78      1.27 o
 -13  12   3        0.39       -2.00      2.00 o
 -12  12   3        3.69        3.63      2.38 o
 -11  12   3       10.04        9.86      1.86 o
 -10  12   3        5.86        5.93      1.65 o
  -9  12   3       20.88       25.40      2.97 o
  -8  12   3      387.70      402.62     10.41 o
  -7  12   3      155.28      152.59      4.88 o
  -6  12   3        5.83        6.01      1.25 o
  -5  12   3       52.20       43.32      2.33 o
  -4  12   3      430.68      430.24     11.13 o
  -3  12   3       51.96       48.27      1.88 o
  -2  12   3       82.32       72.85      2.30 o
  -1  12   3        6.58        7.47      1.09 o
   0  12   3        8.37        8.27      1.07 o
   1  12   3      136.95      137.27      3.62 o
   2  12   3       16.91       14.42      0.84 o
   3  12   3       14.93       16.14      1.15 o
   4  12   3       89.66       86.86      4.05 o
   5  12   3        0.37        0.34      1.13 o
   6  12   3       46.51       49.67      3.45 o
   7  12   3        0.20        1.13      0.88 o
   8  12   3      129.29      120.57      3.98 o
   9  12   3       41.42       43.78      2.39 o
  10  12   3       65.69       65.54      3.01 o
  11  12   3      119.30      124.09      4.36 o
 -12  13   3       31.88       37.47      4.19 o
 -11  13   3        3.46       -0.45      2.12 o
 -10  13   3       20.90       32.36      3.59 o
  -9  13   3       13.39       10.82      2.44 o
  -8  13   3        8.03        8.63      2.09 o
  -7  13   3        0.17        0.41      1.46 o
  -6  13   3        0.25        1.33      1.45 o
  -5  13   3       33.78       31.74      2.83 o
  -4  13   3        4.73        7.12      1.21 o
  -3  13   3      163.92      154.64      4.69 o
  -2  13   3       40.27       32.92      1.99 o
  -1  13   3      157.98      151.43      4.56 o
   0  13   3       47.41       39.22      2.35 o
   1  13   3      193.50      189.14      4.23 o
   2  13   3        8.63       10.51      0.78 o
   3  13   3      306.82      300.29      7.41 o
   4  13   3      295.96      289.86     10.24 o
   5  13   3        4.97        4.07      1.39 o
   6  13   3       30.90       33.50      2.82 o
   7  13   3        4.30        1.03      0.92 o
   8  13   3       15.79       15.69      1.46 o
   9  13   3        5.51        8.19      1.26 o
  10  13   3        0.00       -1.20      1.20 o
  11  13   3       16.18       16.55      2.93 o
 -11  14   3        1.22        2.64      2.15 o
 -10  14   3       25.72       25.53      3.21 o
  -9  14   3        3.25        5.93      2.22 o
  -8  14   3       33.59       34.28      3.38 o
  -7  14   3        7.07        8.53      2.02 o
  -6  14   3       37.53       35.91      3.21 o
  -5  14   3       49.43       45.68      3.56 o
  -4  14   3       46.57       47.53      2.53 o
  -3  14   3      214.29      204.92      5.89 o
  -2  14   3       96.97       83.00      3.19 o
  -1  14   3       41.58       28.02      2.89 o
   0  14   3        2.96        5.26      1.24 o
   1  14   3      158.74      154.97      2.84 o
   2  14   3        4.88        4.32      0.74 o
   3  14   3       70.28       69.67      2.41 o
   4  14   3        2.85        2.45      1.21 o
   5  14   3       95.13      104.21      4.90 o
   6  14   3       49.60       50.50      3.77 o
   7  14   3        4.12        3.77      0.98 o
   8  14   3       11.76       14.29      1.39 o
   9  14   3       39.57       39.42      2.20 o
  10  14   3       38.00       37.70      2.19 o
 -11  15   3       26.71       31.51      3.81 o
 -10  15   3        8.09        9.16      2.50 o
  -9  15   3        0.90        1.31      1.93 o
  -8  15   3       17.68       17.14      2.75 o
  -7  15   3       25.90       26.88      2.93 o
  -6  15   3       85.41       91.41      5.18 o
  -5  15   3       17.34       19.01      2.40 o
  -4  15   3        3.26        1.98      1.11 o
  -3  15   3        0.39        0.21      1.03 o
  -2  15   3        3.10        2.18      1.12 o
  -1  15   3        3.76        2.97      1.05 o
   0  15   3      111.60      107.97      5.49 o
   1  15   3       11.17       10.87      1.58 o
   2  15   3       46.04       44.74      1.78 o
   3  15   3       10.82       11.56      1.14 o
   4  15   3       28.67       22.42      2.06 o
   5  15   3       17.96       17.69      2.08 o
   6  15   3       26.44       26.63      1.70 o
   7  15   3       17.28       14.83      1.35 o
   8  15   3       20.73       20.35      1.49 o
   9  15   3       40.99       41.03      2.13 o
 -10  16   3       15.63       18.76      3.08 o
  -9  16   3        4.15        8.12      2.40 o
  -8  16   3       17.77       16.07      2.63 o
  -7  16   3        4.55        7.17      2.18 o
  -6  16   3        0.01       -0.03      1.57 o
  -5  16   3       36.33       32.76      3.03 o
  -4  16   3       70.37       78.08      3.39 o
  -3  16   3        9.63        9.81      1.46 o
  -2  16   3        0.01        0.67      1.05 o
  -1  16   3        6.39        9.06      1.93 o
   0  16   3        9.64       11.76      1.39 o
   1  16   3       47.13       45.10      4.44 o
   2  16   3       27.63       27.55      1.40 o
   3  16   3       20.64       17.83      1.22 o
   4  16   3        3.14        4.05      1.25 o
   5  16   3       47.93       42.21      3.05 o
   6  16   3        0.34        0.09      0.76 o
   7  16   3        0.06        0.14      0.80 o
   8  16   3       68.15       71.16      4.10 o
  -9  17   3       44.52       43.11      4.01 o
  -8  17   3       24.50       21.36      3.05 o
  -7  17   3       59.38       64.18      4.68 o
  -6  17   3        1.56        0.27      1.62 o
  -5  17   3        1.67        2.73      1.67 o
  -4  17   3       93.79       90.43      3.79 o
  -3  17   3        4.83        6.02      1.38 o
  -2  17   3       67.55       67.04      3.12 o
  -1  17   3        7.68        6.71      1.30 o
   0  17   3        0.97        0.68      1.05 o
   1  17   3        4.10        4.01      1.77 o
   2  17   3        0.00       -0.61      0.99 o
   3  17   3       22.86       25.15      1.93 o
   4  17   3        0.05        1.52      1.06 o
   5  17   3      113.92      110.07      3.33 o
   6  17   3        5.38        5.62      0.89 o
   7  17   3       45.64       49.19      1.96 o
  -8  18   3       14.14       13.39      2.64 o
  -7  18   3        1.96        2.40      1.79 o
  -6  18   3       44.63       48.64      4.17 o
  -5  18   3        1.51        2.30      1.62 o
  -4  18   3        0.09       -0.01      1.18 o
  -3  18   3        1.21       -0.08      1.20 o
  -2  18   3       23.52       22.35      1.99 o
  -1  18   3       32.63       30.20      2.33 o
   0  18   3       17.71       18.11      2.51 o
   1  18   3       13.49       14.72      1.56 o
   2  18   3       22.72       19.74      2.24 o
   3  18   3        0.27        1.39      0.76 o
   4  18   3        3.92        5.08      1.18 o
   5  18   3        0.09        1.80      0.68 o
   6  18   3       15.82       19.67      2.26 o
  -6  19   3       15.05       16.00      2.58 o
  -5  19   3       42.72       49.11      4.03 o
  -4  19   3        1.62        2.31      1.34 o
  -3  19   3       49.01       51.52      2.96 o
  -2  19   3       30.06       33.52      4.80 o
  -1  19   3        1.83        2.26      1.20 o
   0  19   3        0.99        0.94      1.23 o
   1  19   3       11.36       11.68      1.40 o
   2  19   3        3.05        4.58      2.59 o
   3  19   3       33.65       30.91      4.22 o
   4  19   3       62.72       63.60      2.11 o
  -3  20   3       38.86       42.03      2.76 o
  -2  20   3       13.70       16.16      1.81 o
  -1  20   3       75.22       81.21      3.49 o
   0  20   3       47.19       47.12      2.56 o
   1  20   3        3.66        4.04      1.16 o
 -16   0   4       18.02       18.08      2.86 o
 -15   0   4        0.47        0.04      1.71 o
 -14   0   4       53.34       64.26      4.46 o
 -13   0   4       35.23       33.84      3.01 o
 -12   0   4        4.49        8.42      1.76 o
 -11   0   4       89.71       85.39      4.32 o
 -10   0   4      124.53      105.21      4.75 o
  -9   0   4        6.14        5.50      0.86 o
  -8   0   4       25.77       25.99      1.17 o
  -7   0   4      186.94      197.37      4.97 o
  -6   0   4       43.81       41.19      1.54 o
  -5   0   4      667.45      723.65     17.45 o
  -4   0   4       99.59       78.94      2.20 o
  -3   0   4     7906.89     8598.53    493.23 o
  -2   0   4     2693.81     3032.15    110.81 o
  -1   0   4       38.04       32.38      1.08 o
   0   0   4       21.58       21.06      0.68 o
   1   0   4      451.94      415.55      7.81 o
   2   0   4     1289.15     1295.60     23.48 o
   3   0   4       74.40       68.68      3.19 o
   4   0   4      982.83      959.37     30.57 o
   5   0   4     1489.50     1342.88     35.65 o
   6   0   4     2253.42     2098.69     46.51 o
   7   0   4       85.52       88.30      3.11 o
   8   0   4       63.96       64.92      2.76 o
   9   0   4      140.05      143.62      5.56 o
  10   0   4      163.72      179.82      5.62 o
  11   0   4       35.84       30.56      2.29 o
  12   0   4       17.02       15.07      2.60 o
  13   0   4        2.15        3.02      2.05 o
 -16   1   4       12.40       15.69      1.95 o
 -15   1   4       17.76       16.95      1.85 o
 -14   1   4       51.41       58.36      3.03 o
 -13   1   4       20.20       22.03      1.91 o
 -12   1   4       10.01        9.68      1.29 o
 -11   1   4      147.46      132.45      4.05 o
 -10   1   4       19.05       21.64      2.33 o
  -9   1   4       33.43       41.13      1.55 o
  -8   1   4      155.13      149.62      2.34 o
  -7   1   4        9.18       15.10      0.58 o
  -6   1   4      124.38      145.39      2.16 o
  -5   1   4      299.56      365.69      4.97 o
  -4   1   4     2267.00     2567.42     51.64 o
  -3   1   4      410.45      453.28      5.90 o
  -2   1   4      242.03      244.42      3.61 o
  -1   1   4      139.63      132.76      1.91 o
   0   1   4      190.22      188.51      2.43 o
   1   1   4      113.51      132.04      2.41 o
   2   1   4      417.54      421.52      6.86 o
   3   1   4       51.22       79.74      2.49 o
   4   1   4      211.83      207.45      5.90 o
   5   1   4        8.83        9.16      0.82 o
   6   1   4      114.03      104.05      2.36 o
   7   1   4      285.23      281.15      5.13 o
   8   1   4        2.34        2.06      0.70 o
   9   1   4       58.29       56.34      1.91 o
  10   1   4       37.76       35.91      2.30 o
  11   1   4        0.00       -0.07      1.32 o
  12   1   4       26.13       28.28      2.33 o
  13   1   4        2.77        2.67      1.45 o
 -16   2   4        0.92       -0.11      1.34 o
 -15   2   4       15.92       18.76      1.93 o
 -14   2   4       91.67       89.49      3.65 o
 -13   2   4       84.33       79.41      3.48 o
 -12   2   4        9.37        8.69      1.59 o
 -11   2   4        4.30        3.87      0.97 o
 -10   2   4       48.63       45.24      1.74 o
  -9   2   4      112.61      108.19      2.71 o
  -8   2   4      278.69      270.32      4.19 o
  -7   2   4        0.36        0.44      0.32 o
  -6   2   4      141.98      153.25      2.46 o
  -5   2   4      560.58      578.85      8.23 o
  -4   2   4      521.31      544.70      7.73 o
  -3   2   4      202.85      210.38      3.13 o
  -2   2   4     1273.18     1378.50     19.13 o
  -1   2   4       53.91       59.56      1.00 o
   0   2   4       14.43       14.07      0.79 o
   1   2   4     1244.77     1348.30     17.20 o
   2   2   4       14.73       11.01      0.91 o
   3   2   4       11.32        8.98      0.83 o
   4   2   4      563.24      542.67     10.25 o
   5   2   4      179.68      170.54      3.77 o
   6   2   4      489.48      456.36      7.73 o
   7   2   4      133.96      128.91      2.82 o
   8   2   4       51.32       51.96      1.76 o
   9   2   4       56.51       54.16      1.90 o
  10   2   4       54.05       53.50      2.30 o
  11   2   4       79.90       88.61      3.07 o
  12   2   4        0.12       -0.52      1.02 o
  13   2   4        0.85        0.14      1.36 o
 -15   3   4        0.02        0.16      1.21 o
 -14   3   4       25.79       26.65      2.69 o
 -13   3   4       47.84       43.06      2.42 o
 -12   3   4       18.64       16.99      1.47 o
 -11   3   4       41.11       37.95      2.00 o
 -10   3   4        8.49        5.84      0.79 o
  -9   3   4      125.27      115.83      2.40 o
  -8   3   4       93.94       95.30      2.02 o
  -7   3   4      614.54      645.34      9.24 o
  -6   3   4      783.03      801.99     11.33 o
  -5   3   4      619.11      612.06      8.67 o
  -4   3   4      210.68      214.20      3.17 o
  -3   3   4       17.47       11.15      0.38 o
  -2   3   4      241.01      278.80      3.73 o
  -1   3   4       70.34       95.91      1.46 o
   0   3   4       36.14       32.97      1.00 o
   1   3   4       39.79       63.17      1.24 o
   2   3   4      241.96      236.56      4.06 o
   3   3   4      440.68      439.80      7.23 o
   4   3   4       31.71       35.10      1.32 o
   5   3   4       77.23       70.42      2.04 o
   6   3   4        6.95        7.46      1.27 o
   7   3   4      272.56      232.75      5.60 o
   8   3   4       30.01       27.38      1.61 o
   9   3   4        1.38        0.66      0.72 o
  10   3   4        1.21        2.75      0.94 o
  11   3   4        1.37        0.89      1.01 o
  12   3   4        0.10       -0.64      1.02 o
  13   3   4        5.44        6.98      1.64 o
 -15   4   4        1.85        2.94      1.24 o
 -14   4   4      122.51      127.30      4.35 o
 -13   4   4       24.07       20.34      1.68 o
 -12   4   4       25.56       21.14      1.59 o
 -11   4   4        6.71        6.92      1.07 o
 -10   4   4        6.13        4.19      0.73 o
  -9   4   4       25.35       20.49      0.93 o
  -8   4   4      204.99      204.98      3.66 o
  -7   4   4      219.52      221.36      3.42 o
  -6   4   4        0.62        3.59      0.32 o
  -5   4   4      178.53      209.18      5.30 o
  -4   4   4      253.17      259.11      6.30 o
  -3   4   4       49.56       65.67      2.10 o
  -2   4   4       47.38       46.75      1.00 o
  -1   4   4       16.78        8.55      0.61 o
   0   4   4       32.11       36.58      0.97 o
   1   4   4       95.75      122.30      2.21 o
   2   4   4      111.36      112.37      1.93 o
   3   4   4        6.33        6.79      0.69 o
   4   4   4      112.35      119.73      2.82 o
   5   4   4        7.21        2.34      0.62 o
   6   4   4       29.24       26.23      1.62 o
   7   4   4       54.46       65.30      1.87 o
   8   4   4       18.24       16.53      1.06 o
   9   4   4       68.08       63.23      2.67 o
  10   4   4      129.37      141.43      3.87 o
  11   4   4       23.69       21.18      2.25 o
  12   4   4        9.49       10.30      1.44 o
  13   4   4        0.35        1.25      1.25 o
 -15   5   4       29.85       28.88      2.84 o
 -14   5   4        0.20       -0.30      1.01 o
 -13   5   4        2.32        2.09      2.04 o
 -12   5   4        1.42        0.91      1.18 o
 -11   5   4        9.31        9.62      0.94 o
 -10   5   4        9.72        9.03      0.83 o
  -9   5   4      149.79      154.29      2.93 o
  -8   5   4        9.20        8.80      0.49 o
  -7   5   4        8.92        8.02      1.13 o
  -6   5   4       23.22       16.88      1.17 o
  -5   5   4       40.86       40.44      1.75 o
  -4   5   4      183.78      208.09      5.26 o
  -3   5   4        0.51       -0.27      0.42 o
  -2   5   4        6.27        8.10      0.65 o
  -1   5   4      287.30      277.50      4.12 o
   0   5   4      274.94      307.16      4.57 o
   1   5   4       44.37       38.21      0.88 o
   2   5   4       16.42       10.37      0.51 o
   3   5   4       70.12       72.67      1.47 o
   4   5   4       36.33       43.45      1.66 o
   5   5   4      167.63      160.77      3.65 o
   6   5   4        4.97        4.07      0.75 o
   7   5   4       94.50       87.77      2.29 o
   8   5   4       17.18       18.33      1.26 o
   9   5   4        6.56        3.19      1.04 o
  10   5   4        7.73        8.00      1.49 o
  11   5   4       18.71       18.63      2.66 o
  12   5   4        1.71        0.12      1.09 o
  13   5   4       10.05       10.28      1.51 o
 -15   6   4       27.42       28.50      1.83 o
 -14   6   4       14.72       15.11      1.54 o
 -13   6   4       26.78       27.36      1.72 o
 -12   6   4       52.92       54.19      2.19 o
 -11   6   4        5.72        5.40      1.10 o
 -10   6   4       72.65       74.55      1.66 o
  -9   6   4        6.67        7.79      1.24 o
  -8   6   4       36.25       39.66      2.11 o
  -7   6   4      167.88      182.04      5.05 o
  -6   6   4       14.88       12.30      1.15 o
  -5   6   4      220.20      226.06      5.81 o
  -4   6   4       80.11       97.89      6.26 o
  -3   6   4      349.64      390.31      7.61 o
  -2   6   4        5.37        7.19      0.69 o
  -1   6   4      487.77      499.48      7.18 o
   0   6   4        8.02        9.87      0.66 o
   1   6   4      126.39      110.37      1.91 o
   2   6   4       23.12       24.59      0.90 o
   3   6   4       26.72       28.36      0.89 o
   4   6   4       13.31       17.70      0.86 o
   5   6   4       29.36       12.30      0.93 o
   6   6   4      538.08      433.28     13.02 o
   7   6   4      154.86      144.44      3.11 o
   8   6   4      118.93      113.49      3.12 o
   9   6   4        2.72        1.03      0.88 o
  10   6   4        6.38        5.93      1.09 o
  11   6   4        1.19        0.78      1.06 o
  12   6   4       14.91       15.66      1.61 o
  13   6   4        0.25       -1.14      1.14 o
 -15   7   4        5.13        3.14      2.41 o
 -14   7   4        1.68       -0.37      2.09 o
 -13   7   4       25.17       26.62      3.39 o
 -12   7   4       31.80       32.73      2.55 o
 -11   7   4       77.00       79.53      3.58 o
 -10   7   4        3.81        2.14      2.91 o
  -9   7   4        4.62        4.68      1.17 o
  -8   7   4       14.96       12.69      1.41 o
  -7   7   4      151.34      143.27      4.31 o
  -6   7   4      106.52      103.82      3.36 o
  -5   7   4       67.42       64.89      2.42 o
  -4   7   4      185.36      182.96      4.87 o
  -3   7   4      446.32      454.24      8.81 o
  -2   7   4      490.25      528.29     10.08 o
  -1   7   4      579.62      623.77     11.78 o
   0   7   4       22.58       27.35      0.66 o
   1   7   4       41.46       48.03      1.05 o
   2   7   4      255.84      251.32      3.88 o
   3   7   4       38.17       27.96      0.91 o
   4   7   4        7.24       12.53      1.13 o
   5   7   4       47.63       32.51      2.03 o
   6   7   4       27.22       20.78      1.24 o
   7   7   4      139.20      123.08      3.19 o
   8   7   4       28.49       27.75      1.69 o
   9   7   4        2.02        0.84      0.88 o
  10   7   4       34.58       36.36      2.22 o
  11   7   4        1.19        0.94      2.41 o
  12   7   4        0.73       -0.56      1.30 o
  13   7   4        0.38        0.89      1.42 o
 -14   8   4       16.05       13.38      2.99 o
 -13   8   4       16.11       14.96      2.98 o
 -12   8   4       11.34        8.62      1.71 o
 -11   8   4        6.42        8.52      1.57 o
 -10   8   4      151.92      153.28      4.99 o
  -9   8   4      398.99      406.42     10.96 o
  -8   8   4      184.95      177.11      5.23 o
  -7   8   4        1.79        1.12      0.96 o
  -6   8   4      275.03      275.34      7.12 o
  -5   8   4       29.03       25.89      3.45 o
  -4   8   4      129.67      137.81      3.29 o
  -3   8   4        0.01       -0.10      0.54 o
  -2   8   4        2.33        2.82      0.65 o
  -1   8   4      363.04      365.46      7.26 o
   0   8   4      334.46      374.17      5.04 o
   1   8   4        3.36        3.49      0.37 o
   2   8   4      164.20      158.53      2.63 o
   3   8   4        9.47       14.49      0.87 o
   4   8   4      118.90      102.08      2.25 o
   5   8   4       31.17       26.04      1.90 o
   6   8   4        0.08        1.05      0.84 o
   7   8   4       11.87       11.18      1.26 o
   8   8   4       17.24       12.11      1.75 o
   9   8   4        0.33        0.77      1.06 o
  10   8   4       12.28       14.18      1.74 o
  11   8   4      216.36      220.79      6.65 o
  12   8   4       43.24       44.85      4.39 o
 -14   9   4        3.55        0.90      2.29 o
 -13   9   4       34.51       39.59      4.21 o
 -12   9   4       25.44       21.86      2.29 o
 -11   9   4        1.06        0.54      1.29 o
 -10   9   4        0.00        0.48      1.64 o
  -9   9   4       85.79       88.00      3.56 o
  -8   9   4      206.93      205.81      5.94 o
  -7   9   4        1.48        0.98      0.95 o
  -6   9   4       24.54       24.22      4.80 o
  -5   9   4        0.13       -0.02      0.81 o
  -4   9   4        0.06        1.22      0.66 o
  -3   9   4       32.17       33.58      1.50 o
  -2   9   4       37.60       30.67      1.43 o
  -1   9   4      715.40      737.39     13.94 o
   0   9   4       66.54       49.57      1.08 o
   1   9   4      430.57      426.05      7.00 o
   2   9   4      399.51      385.52      7.60 o
   3   9   4      623.73      596.43     11.29 o
   4   9   4        0.03        0.23      0.64 o
   5   9   4       11.21        9.20      1.51 o
   6   9   4       21.64       14.72      1.97 o
   7   9   4       14.34       19.80      1.57 o
   8   9   4       55.24       53.68      2.62 o
   9   9   4        1.02        0.54      1.41 o
  10   9   4        3.10        3.34      1.29 o
  11   9   4       42.24       44.73      2.81 o
  12   9   4        0.34       -0.65      1.29 o
 -14  10   4       18.83       18.84      3.59 o
 -13  10   4        6.48        1.60      2.34 o
 -12  10   4        2.31        3.81      1.67 o
 -11  10   4       50.70       53.13      3.31 o
 -10  10   4        1.98        4.83      1.44 o
  -9  10   4       19.42       20.87      3.65 o
  -8  10   4        1.85        0.83      1.58 o
  -7  10   4       19.66       15.79      2.63 o
  -6  10   4       57.36       59.19      2.66 o
  -5  10   4        0.45        0.48      0.88 o
  -4  10   4       22.73       25.82      1.43 o
  -3  10   4        1.01        0.80      0.66 o
  -2  10   4       34.79       33.42      1.54 o
  -1  10   4      363.53      359.64      7.29 o
   0  10   4      467.49      467.70      6.87 o
   1  10   4     2251.07     2206.10     40.28 o
   2  10   4      181.44      174.33      2.85 o
   3  10   4        7.22        5.12      0.81 o
   4  10   4      152.18      151.10      4.23 o
   5  10   4        2.59        1.43      1.15 o
   6  10   4       38.00       29.02      2.64 o
   7  10   4        0.07       -0.67      0.85 o
   8  10   4        0.25        0.36      0.99 o
   9  10   4       35.83       29.98      3.56 o
  10  10   4       90.33       99.63      4.93 o
  11  10   4        1.75        1.07      1.31 o
  12  10   4        6.30       11.67      2.81 o
 -13  11   4       50.77       51.32      3.33 o
 -12  11   4        3.85        5.13      1.74 o
 -11  11   4       31.49       33.80      2.68 o
 -10  11   4       54.25       56.65      3.30 o
  -9  11   4       56.05       60.78      3.22 o
  -8  11   4      313.32      314.47      8.44 o
  -7  11   4       78.27       74.19      3.20 o
  -6  11   4       95.56       91.48      3.45 o
  -5  11   4       41.78       37.09      2.20 o
  -4  11   4       12.68       10.34      1.03 o
  -3  11   4        0.83        2.70      0.80 o
  -2  11   4       14.71       15.62      1.13 o
  -1  11   4       33.50       37.39      1.68 o
   0  11   4        2.41        2.53      0.73 o
   1  11   4       61.05       59.77      1.52 o
   2  11   4       97.78       96.89      2.48 o
   3  11   4        2.16        1.52      1.29 o
   4  11   4        1.00        2.27      1.45 o
   5  11   4        0.08        0.50      1.09 o
   6  11   4       16.59       18.25      2.17 o
   7  11   4        0.54       -0.10      1.11 o
   8  11   4        3.26        1.05      1.02 o
   9  11   4       41.00       45.27      2.58 o
  10  11   4      112.75      125.57      4.46 o
  11  11   4        0.22       -0.95      1.20 o
 -13  12   4        3.98        5.24      1.90 o
 -12  12   4        3.68        3.80      3.46 o
 -11  12   4       27.10       23.63      2.38 o
 -10  12   4       34.43       39.86      3.85 o
  -9  12   4        1.28        0.96      1.34 o
  -8  12   4       22.59       21.46      2.06 o
  -7  12   4        5.48        4.73      1.28 o
  -6  12   4        6.82        5.31      1.20 o
  -5  12   4      160.65      150.59      4.69 o
  -4  12   4      172.56      163.56      4.05 o
  -3  12   4        7.51        6.78      0.96 o
  -2  12   4       12.17       13.96      1.14 o
  -1  12   4        0.02        0.18      0.89 o
   0  12   4       43.61       44.90      3.66 o
   1  12   4      249.03      241.52      4.96 o
   2  12   4       45.20       42.93      1.78 o
   3  12   4       89.65       89.57      3.49 o
   4  12   4       66.74       70.40      2.58 o
   5  12   4      109.37      114.62      5.12 o
   6  12   4       18.09       17.95      2.22 o
   7  12   4       41.46       43.85      3.16 o
   8  12   4      203.97      224.83      6.32 o
   9  12   4        7.40        7.57      1.36 o
  10  12   4        1.43        3.36      2.32 o
  11  12   4       14.00       14.64      2.87 o
 -12  13   4        5.09        6.99      2.58 o
 -11  13   4        6.16        7.96      2.50 o
 -10  13   4       10.10        6.71      2.37 o
  -9  13   4      205.35      207.51      8.98 o
  -8  13   4        1.31        1.67      1.76 o
  -7  13   4       33.49       43.48      3.66 o
  -6  13   4        6.58        6.50      1.80 o
  -5  13   4        3.50        2.92      1.50 o
  -4  13   4        1.01        2.34      1.08 o
  -3  13   4       38.35       39.12      2.59 o
  -2  13   4      117.07      105.39      3.72 o
  -1  13   4        1.38        1.58      0.96 o
   0  13   4       21.28       19.42      1.58 o
   1  13   4       69.02       63.27      1.46 o
   2  13   4        5.81        5.09      1.15 o
   3  13   4        4.68        6.64      0.91 o
   4  13   4       11.04        9.88      1.11 o
   5  13   4       25.21       27.62      2.47 o
   6  13   4        4.39        5.38      1.62 o
   7  13   4        0.01       -0.48      0.96 o
   8  13   4        0.28       -0.70      2.66 o
   9  13   4       19.89       21.05      1.77 o
  10  13   4       51.16       56.77      2.92 o
 -11  14   4       41.19       43.38      4.25 o
 -10  14   4       15.66       16.93      2.87 o
  -9  14   4       37.33       37.65      3.77 o
  -8  14   4       78.44       76.31      5.01 o
  -7  14   4       11.95       12.30      2.22 o
  -6  14   4        5.86        5.27      1.90 o
  -5  14   4       24.65       27.80      2.86 o
  -4  14   4      143.15      146.08      4.77 o
  -3  14   4       13.00       11.46      1.47 o
  -2  14   4        9.46        9.11      1.35 o
  -1  14   4        0.28        0.42      0.96 o
   0  14   4       15.44       14.40      1.47 o
   1  14   4       12.50       11.32      1.67 o
   2  14   4        5.92        6.11      0.80 o
   3  14   4        4.02        4.86      0.85 o
   4  14   4       41.10       42.56      2.82 o
   5  14   4        5.55        7.75      1.66 o
   6  14   4        0.03        0.02      1.35 o
   7  14   4        1.04        0.58      0.94 o
   8  14   4        0.00        0.55      0.99 o
   9  14   4        6.41        4.67      1.17 o
 -11  15   4        4.46        0.58      2.21 o
 -10  15   4        4.31        4.40      2.23 o
  -9  15   4        3.68        3.26      2.03 o
  -8  15   4       15.48       14.02      2.49 o
  -7  15   4       15.90       22.13      2.93 o
  -6  15   4      138.20      129.30      6.40 o
  -5  15   4        0.94        1.27      1.51 o
  -4  15   4       49.31       49.64      2.78 o
  -3  15   4        7.58        5.14      1.32 o
  -2  15   4       31.99       34.60      2.51 o
  -1  15   4       29.59       31.67      3.96 o
   0  15   4       13.40       12.13      1.84 o
   1  15   4        0.64        0.63      1.45 o
   2  15   4       33.58       31.88      1.45 o
   3  15   4       66.33       67.01      2.72 o
   4  15   4       18.08       16.10      1.81 o
   5  15   4       20.52       19.06      2.17 o
   6  15   4       69.01       76.53      4.40 o
   7  15   4       55.43       53.45      2.57 o
   8  15   4        5.27        4.55      1.11 o
 -10  16   4        0.52        2.24      2.19 o
  -9  16   4        2.91        3.07      2.04 o
  -8  16   4        0.59        0.72      1.89 o
  -7  16   4        8.19        9.56      2.28 o
  -6  16   4        2.58        2.52      1.76 o
  -5  16   4       15.42       14.37      2.36 o
  -4  16   4      146.97      132.09      4.69 o
  -3  16   4        0.00        0.06      1.10 o
  -2  16   4       43.42       41.88      4.87 o
  -1  16   4        1.19        2.60      1.33 o
   0  16   4       12.88        9.92      1.47 o
   1  16   4       22.86       20.61      1.79 o
   2  16   4       21.71       21.32      1.84 o
   3  16   4       22.24       21.35      1.37 o
   4  16   4        0.21        1.30      1.01 o
   5  16   4        9.04        9.28      1.65 o
   6  16   4        1.99        2.01      0.93 o
   7  16   4        0.00        0.70      0.90 o
   8  16   4        3.78        4.04      1.08 o
  -9  17   4        0.59        0.71      2.01 o
  -8  17   4       13.25       17.11      2.87 o
  -7  17   4       73.64       86.20      5.44 o
  -6  17   4      136.79      153.23      7.33 o
  -5  17   4       37.07       43.65      3.70 o
  -4  17   4       11.17       13.12      1.77 o
  -3  17   4        7.36        9.75      1.62 o
  -2  17   4       16.52       17.35      2.86 o
  -1  17   4       14.44        9.85      1.51 o
   0  17   4        3.13        1.49      2.93 o
   1  17   4       26.33       27.00      2.06 o
   2  17   4        6.21        6.51      1.32 o
   3  17   4       27.46       27.12      1.69 o
   4  17   4        0.14        0.43      0.98 o
   5  17   4        0.08        2.49      1.25 o
   6  17   4       13.24       13.60      1.26 o
  -7  18   4       17.92       17.37      2.81 o
  -6  18   4        3.24        5.43      2.05 o
  -5  18   4      149.32      167.24      7.71 o
  -4  18   4       70.63       76.76      3.69 o
  -3  18   4        0.59       -0.44      1.20 o
  -2  18   4        1.22        0.11      1.91 o
  -1  18   4       12.61       13.26      1.68 o
   0  18   4        7.80        7.97      2.09 o
   1  18   4        6.21        7.85      1.38 o
   2  18   4       16.90       17.54      1.71 o
   3  18   4        0.28       -0.25      2.47 o
   4  18   4       65.53       67.79      3.08 o
   5  18   4       44.97       40.51      1.93 o
  -5  19   4        0.42       -0.85      1.56 o
  -4  19   4        9.15        9.98      1.75 o
  -3  19   4        0.24        1.07      2.10 o
  -2  19   4       65.64       69.31      3.48 o
  -1  19   4      107.48      117.83      6.01 o
   0  19   4       75.29       77.60      8.86 o
   1  19   4        3.88        2.27      1.17 o
   2  19   4        0.21       -0.40      1.03 o
  -2  20   4       11.39       10.92      2.03 o
  -1  20   4       20.87       19.39      2.33 o
   0  20   4       13.83       11.91      1.84 o
 -16   1   5        0.33       -0.21      2.58 o
 -15   1   5       27.72       34.42      3.15 o
 -14   1   5       76.29       81.38      3.49 o
 -13   1   5       23.97       20.11      2.63 o
 -12   1   5       10.58        6.91      1.21 o
 -11   1   5        0.95       -0.37      0.85 o
 -10   1   5       61.57       49.76      2.21 o
  -9   1   5        1.41        1.14      0.74 o
  -8   1   5      321.37      337.70      5.74 o
  -7   1   5       44.17       47.65      1.04 o
  -6   1   5      115.08       98.97      1.76 o
  -5   1   5      405.54      434.44      5.76 o
  -4   1   5      142.94      133.85      1.98 o
  -3   1   5        1.40        1.27      0.26 o
  -2   1   5      151.94      136.68      2.47 o
  -1   1   5       71.34       63.59      1.21 o
   0   1   5       56.86       70.56      1.21 o
   1   1   5       99.35      112.24      1.94 o
   2   1   5      286.36      297.57      4.50 o
   3   1   5      141.49      150.30      3.24 o
   4   1   5      327.66      319.07      6.30 o
   5   1   5       92.79       98.56      2.65 o
   6   1   5        0.00        0.54      0.59 o
   7   1   5        1.12        0.56      0.61 o
   8   1   5        9.87       11.34      0.99 o
   9   1   5       30.41       30.28      1.50 o
  10   1   5        2.71        1.90      0.86 o
  11   1   5        0.49       -0.01      1.01 o
  12   1   5        0.24       -0.39      1.25 o
  13   1   5        1.29        2.63      1.54 o
 -15   2   5       33.42       34.37      2.33 o
 -14   2   5        9.27        7.64      1.47 o
 -13   2   5       10.43       12.83      1.69 o
 -12   2   5        4.70        4.49      1.11 o
 -11   2   5       28.75       21.63      2.12 o
 -10   2   5        6.23        4.44      0.92 o
  -9   2   5       44.84       49.70      1.72 o
  -8   2   5       17.42       12.80      0.72 o
  -7   2   5        0.64        0.37      0.34 o
  -6   2   5      220.44      229.98      3.53 o
  -5   2   5      321.81      316.19      4.67 o
  -4   2   5      732.80      846.42     11.91 o
  -3   2   5      548.18      620.63      8.80 o
  -2   2   5     1776.73     1821.21     29.85 o
  -1   2   5       73.24       67.19      1.29 o
   0   2   5      420.94      467.18      5.73 o
   1   2   5      226.81      237.55      3.34 o
   2   2   5       19.96       20.69      0.94 o
   3   2   5      150.62      161.90      3.56 o
   4   2   5        0.06       -0.03      0.34 o
   5   2   5      380.08      362.93      6.19 o
   6   2   5      359.86      332.83      5.92 o
   7   2   5        0.19        0.49      0.65 o
   8   2   5       24.86       26.65      1.64 o
   9   2   5      110.77      117.94      2.96 o
  10   2   5       19.53       18.67      1.52 o
  11   2   5      100.20      103.69      3.58 o
  12   2   5       27.26       32.03      2.63 o
  13   2   5       25.35       30.68      2.60 o
 -15   3   5       38.30       45.58      2.65 o
 -14   3   5       50.53       51.60      5.10 o
 -13   3   5       67.61       65.61      2.92 o
 -12   3   5        7.94        5.86      1.86 o
 -11   3   5       35.93       32.25      1.84 o
 -10   3   5        0.17        0.80      0.93 o
  -9   3   5       36.11       30.60      1.18 o
  -8   3   5        5.83        5.43      0.86 o
  -7   3   5      348.34      341.40      5.71 o
  -6   3   5       44.13       54.43      1.12 o
  -5   3   5       10.28        6.50      0.69 o
  -4   3   5       45.80       51.25      1.00 o
  -3   3   5       42.67       59.55      1.10 o
  -2   3   5       91.30      114.46      1.87 o
  -1   3   5      471.00      465.44      6.54 o
   0   3   5      695.55      717.78      9.35 o
   1   3   5      101.48       94.61      2.03 o
   2   3   5      194.59      217.50      4.13 o
   3   3   5       89.32       91.15      2.34 o
   4   3   5       18.88       19.44      1.06 o
   5   3   5        2.72        1.13      0.67 o
   6   3   5        3.61        3.72      0.82 o
   7   3   5        1.14        2.26      0.67 o
   8   3   5        0.08        0.31      0.70 o
   9   3   5        6.41        6.69      0.96 o
  10   3   5        1.77        2.81      1.05 o
  11   3   5        6.30        4.93      1.45 o
  12   3   5        4.50        3.39      1.22 o
  13   3   5        9.22        9.07      2.07 o
 -15   4   5       81.10       81.07      4.08 o
 -14   4   5       13.07       11.38      1.59 o
 -13   4   5        0.22        0.67      0.93 o
 -12   4   5        0.20        0.16      0.83 o
 -11   4   5        9.88        8.56      1.47 o
 -10   4   5        2.21        1.25      0.64 o
  -9   4   5       15.20       15.60      0.75 o
  -8   4   5       61.87       60.07      1.42 o
  -7   4   5      103.58      104.06      2.02 o
  -6   4   5      813.66      821.02     12.95 o
  -5   4   5        3.44        1.17      0.65 o
  -4   4   5       15.39       18.41      1.15 o
  -3   4   5      170.61      173.61      2.96 o
  -2   4   5       41.94       44.81      0.85 o
  -1   4   5      131.26      116.61      1.78 o
   0   4   5      617.10      692.50     11.24 o
   1   4   5      272.75      305.28      5.21 o
   2   4   5      206.64      217.13      4.16 o
   3   4   5       10.35       12.29      1.16 o
   4   4   5       26.26       21.56      1.22 o
   5   4   5      382.96      314.13      7.71 o
   6   4   5      189.25      183.56      4.25 o
   7   4   5      289.98      280.11      5.23 o
   8   4   5       21.31       23.79      1.47 o
   9   4   5        4.88        5.99      1.04 o
  10   4   5        8.13        9.67      1.26 o
  11   4   5        1.31       -0.37      1.44 o
  12   4   5        3.14        4.22      1.32 o
  13   4   5        3.11        1.79      1.31 o
 -15   5   5        2.01        3.82      1.04 o
 -14   5   5       15.17       15.11      2.32 o
 -13   5   5       21.61       24.89      2.32 o
 -12   5   5       37.98       35.98      4.14 o
 -11   5   5       55.71       54.16      2.13 o
 -10   5   5        0.31        0.06      0.38 o
  -9   5   5       29.06       30.15      1.01 o
  -8   5   5      168.22      165.35      4.79 o
  -7   5   5       42.85       39.87      2.06 o
  -6   5   5      457.14      425.92     10.21 o
  -5   5   5       56.43       64.27      2.34 o
  -4   5   5      176.04      186.28      4.90 o
  -3   5   5       57.57       73.53      5.15 o
  -2   5   5      430.08      442.18      6.42 o
  -1   5   5        1.93        3.35      0.31 o
   0   5   5        1.06        1.20      0.55 o
   1   5   5      238.12      218.74      3.46 o
   2   5   5        5.62        7.28      0.57 o
   3   5   5      333.79      356.20      5.41 o
   4   5   5        2.43        1.62      0.57 o
   5   5   5       30.73       27.13      1.35 o
   6   5   5      454.40      397.05     12.00 o
   7   5   5       61.54       68.74      2.03 o
   8   5   5        0.63        0.58      0.80 o
   9   5   5      147.31      146.68      3.95 o
  10   5   5        4.75        4.92      1.30 o
  11   5   5        5.73        3.03      1.15 o
  12   5   5        5.28        4.57      1.41 o
 -15   6   5       12.37       11.23      2.82 o
 -14   6   5        0.84       -0.41      2.15 o
 -13   6   5        9.86       11.15      2.60 o
 -12   6   5       30.97       23.65      2.98 o
 -11   6   5      128.06      135.92      4.67 o
 -10   6   5      387.09      406.89     10.33 o
  -9   6   5      168.64      164.79      4.98 o
  -8   6   5        0.72        0.88      0.92 o
  -7   6   5      165.57      157.38      7.31 o
  -6   6   5      333.76      363.81      8.94 o
  -5   6   5        0.05        0.48      0.76 o
  -4   6   5      159.33      177.96      8.51 o
  -3   6   5        0.07       -0.22      0.53 o
  -2   6   5       26.72       25.79      3.05 o
  -1   6   5      149.80      165.11      2.64 o
   0   6   5       40.51       36.01      0.94 o
   1   6   5      672.70      654.06      8.62 o
   2   6   5       89.99       89.67      1.99 o
   3   6   5       11.60       12.55      0.66 o
   4   6   5      152.35      136.72      2.81 o
   5   6   5       43.29       39.16      1.66 o
   6   6   5        9.18       10.85      1.07 o
   7   6   5       30.08       29.04      1.35 o
   8   6   5       35.49       30.57      1.77 o
   9   6   5        1.42        0.38      0.92 o
  10   6   5      104.03      112.42      4.31 o
  11   6   5       19.80       22.15      2.21 o
  12   6   5       20.11       21.66      2.20 o
 -15   7   5        8.60       10.58      2.98 o
 -14   7   5        0.89       -1.81      1.99 o
 -13   7   5        1.93        0.43      2.07 o
 -12   7   5       71.99       81.09      5.43 o
 -11   7   5        8.51       11.64      1.62 o
 -10   7   5       23.20       25.16      2.00 o
  -9   7   5       10.83        8.05      1.35 o
  -8   7   5        1.88        1.01      1.21 o
  -7   7   5       12.71       10.75      1.25 o
  -6   7   5       39.30       41.81      2.78 o
  -5   7   5       21.94       26.61      1.66 o
  -4   7   5      705.14      727.86     16.77 o
  -3   7   5        3.98        6.35      1.23 o
  -2   7   5       36.96       47.12      1.68 o
  -1   7   5        6.76       12.39      0.72 o
   0   7   5      159.38      131.11      2.03 o
   1   7   5        0.96        1.27      0.34 o
   2   7   5       74.74       70.14      1.48 o
   3   7   5       37.29       29.31      1.72 o
   4   7   5        6.08       10.18      0.91 o
   5   7   5        0.27        0.91      0.65 o
   6   7   5       92.67       87.77      2.63 o
   7   7   5       59.09       67.74      4.19 o
   8   7   5       11.81        9.28      2.11 o
   9   7   5        2.40        4.74      1.37 o
  10   7   5       94.77      103.58      4.18 o
  11   7   5       65.45       66.42      3.55 o
  12   7   5        2.29        0.38      1.45 o
 -14   8   5        6.27        7.75      2.68 o
 -13   8   5       12.29       16.03      3.09 o
 -12   8   5        4.61        4.03      2.23 o
 -11   8   5        2.59        3.75      1.38 o
 -10   8   5       15.76       16.45      1.77 o
  -9   8   5        0.79        0.59      1.11 o
  -8   8   5       17.83       14.38      2.73 o
  -7   8   5       37.60       33.42      2.04 o
  -6   8   5       14.42       14.22      1.64 o
  -5   8   5      141.94      136.25      4.12 o
  -4   8   5       30.45       21.38      1.62 o
  -3   8   5      233.25      246.91      5.28 o
  -2   8   5       58.37       60.66      2.00 o
  -1   8   5       67.30       66.77      2.50 o
   0   8   5     1164.61     1148.22     16.25 o
   1   8   5        9.48        9.97      0.58 o
   2   8   5        4.15        1.87      0.49 o
   3   8   5      179.91      164.27      3.74 o
   4   8   5       70.50       49.13      1.79 o
   5   8   5       42.24       29.02      1.82 o
   6   8   5       69.27       60.89      3.74 o
   7   8   5       66.31       70.37      4.31 o
   8   8   5       16.57       18.02      1.74 o
   9   8   5      363.55      380.73     10.70 o
  10   8   5       84.64       94.19      9.77 o
  11   8   5        4.04        3.89      1.49 o
  12   8   5        2.85        3.32      1.54 o
 -14   9   5       16.09       16.23      3.12 o
 -13   9   5        1.45        2.52      2.29 o
 -12   9   5        1.07        3.02      2.27 o
 -11   9   5        0.44        1.19      1.36 o
 -10   9   5       47.47       46.18      6.48 o
  -9   9   5      166.48      167.92      5.32 o
  -8   9   5       58.59       62.13      2.99 o
  -7   9   5        1.89        2.04      1.05 o
  -6   9   5        8.02        7.11      1.16 o
  -5   9   5      119.52      116.60      3.79 o
  -4   9   5       81.68       66.40      2.23 o
  -3   9   5      162.80      162.00      3.84 o
  -2   9   5        4.77        2.82      1.14 o
  -1   9   5        8.06        9.05      1.07 o
   0   9   5      411.55      443.18      6.57 o
   1   9   5      501.76      521.65      7.73 o
   2   9   5        0.03        0.08      0.44 o
   3   9   5       46.08       47.08      1.86 o
   4   9   5        2.09        3.86      0.76 o
   5   9   5        6.26        4.23      1.34 o
   6   9   5       34.30       26.52      2.49 o
   7   9   5        8.07        9.15      2.01 o
   8   9   5       17.86       15.02      1.63 o
   9   9   5       42.03       50.94      4.98 o
  10   9   5        0.14       -0.04      1.86 o
  11   9   5        6.51        7.19      1.57 o
 -13  10   5        0.89        3.48      2.59 o
 -12  10   5        1.69       -0.24      1.53 o
 -11  10   5       11.87       11.45      1.83 o
 -10  10   5        7.73        8.53      1.96 o
  -9  10   5       93.86      104.39      7.60 o
  -8  10   5        1.90        1.66      1.17 o
  -7  10   5       20.56       19.99      1.72 o
  -6  10   5        8.63        7.65      1.75 o
  -5  10   5      150.93      150.10      4.59 o
  -4  10   5        0.85        0.02      0.74 o
  -3  10   5      274.50      261.08      5.67 o
  -2  10   5        1.95        1.39      0.75 o
  -1  10   5      641.21      622.29     12.07 o
   0  10   5       19.82       16.45      1.17 o
   1  10   5      248.36      247.98      3.98 o
   2  10   5        3.18        3.78      0.67 o
   3  10   5        7.54        6.62      0.92 o
   4  10   5       10.82       12.09      1.18 o
   5  10   5       28.01       34.94      2.83 o
   6  10   5        0.36        2.11      1.39 o
   7  10   5       39.60       44.54      3.65 o
   8  10   5      139.06      137.70      4.59 o
   9  10   5        0.47        2.04      1.27 o
  10  10   5       64.17       68.53      9.41 o
  11  10   5        4.72        5.77      1.56 o
 -13  11   5       15.18       12.77      3.09 o
 -12  11   5        0.04       -1.42      1.42 o
 -11  11   5       41.81       44.91      3.05 o
 -10  11   5        5.33        5.33      1.59 o
  -9  11   5        0.08        0.02      1.23 o
  -8  11   5        4.11        4.30      1.36 o
  -7  11   5      164.58      160.36      5.06 o
  -6  11   5      175.94      178.16      6.11 o
  -5  11   5        1.57        0.04      2.27 o
  -4  11   5      162.42      157.02      3.94 o
  -3  11   5       26.52       19.65      1.59 o
  -2  11   5       19.75       23.86      1.44 o
  -1  11   5       90.96       96.87      2.83 o
   0  11   5        8.21       11.83      1.14 o
   1  11   5       10.64        8.55      0.55 o
   2  11   5        6.69        4.70      0.81 o
   3  11   5       68.47       65.25      2.43 o
   4  11   5        3.03        1.46      1.89 o
   5  11   5        0.86        1.95      1.28 o
   6  11   5      115.28      122.36      5.66 o
   7  11   5       11.40        8.02      1.91 o
   8  11   5       29.64       22.67      2.84 o
   9  11   5      102.24      113.57      4.25 o
  10  11   5        1.16        2.06      1.29 o
 -12  12   5        0.84        1.59      1.68 o
 -11  12   5       12.18       12.17      2.02 o
 -10  12   5       29.78       33.85      3.12 o
  -9  12   5      195.22      201.08      6.34 o
  -8  12   5       71.21       73.04      4.33 o
  -7  12   5        7.16        4.54      2.56 o
  -6  12   5      182.90      176.36      5.43 o
  -5  12   5        0.10        1.13      1.05 o
  -4  12   5        5.99        4.45      1.27 o
  -3  12   5       16.15       14.12      1.90 o
  -2  12   5       95.13       93.76      2.85 o
  -1  12   5       97.78      104.30      3.70 o
   0  12   5       88.63       84.40      3.28 o
   1  12   5       51.96       54.28      1.43 o
   2  12   5        1.46        1.22      0.67 o
   3  12   5       45.89       50.65      2.97 o
   4  12   5       72.71       76.27      2.79 o
   5  12   5       52.96       57.30      3.55 o
   6  12   5       84.44       88.54      4.72 o
   7  12   5       89.07       93.04      5.17 o
   8  12   5        5.79        5.99      1.34 o
   9  12   5      135.59      148.34      4.97 o
  10  12   5        6.26        6.36      1.48 o
 -12  13   5        1.94       -0.42      2.08 o
 -11  13   5        0.87        3.97      2.21 o
 -10  13   5       30.51       31.22      3.56 o
  -9  13   5      141.54      136.87      5.12 o
  -8  13   5       24.85       22.98      5.77 o
  -7  13   5        3.18        3.18      2.54 o
  -6  13   5       45.26       43.43      2.71 o
  -5  13   5       86.32       83.17      4.69 o
  -4  13   5       37.14       29.19      2.10 o
  -3  13   5        0.56        0.38      1.02 o
  -2  13   5       29.77       26.51      2.95 o
  -1  13   5      207.11      203.05      5.97 o
   0  13   5        1.52        0.42      1.61 o
   1  13   5       27.10       23.88      1.89 o
   2  13   5      115.73      116.46      3.00 o
   3  13   5      188.89      193.17      5.18 o
   4  13   5        0.40        0.40      1.21 o
   5  13   5        7.41        7.69      1.67 o
   6  13   5        4.76        4.42      1.63 o
   7  13   5        6.26        2.66      1.16 o
   8  13   5       16.92       15.63      1.68 o
   9  13   5        7.70        8.70      1.50 o
 -11  14   5       33.84       32.92      3.83 o
 -10  14   5        2.43        0.03      1.99 o
  -9  14   5        0.16       -0.70      1.85 o
  -8  14   5       21.47       19.29      2.75 o
  -7  14   5        1.37        1.96      1.73 o
  -6  14   5        6.20        8.61      2.10 o
  -5  14   5      148.42      145.38      6.72 o
  -4  14   5       28.58       31.45      2.27 o
  -3  14   5        0.02       -0.85      1.04 o
  -2  14   5        0.58       -0.50      2.27 o
  -1  14   5       14.94       13.65      1.61 o
   0  14   5       23.23       20.27      1.81 o
   1  14   5       61.08       61.10      2.94 o
   2  14   5       67.68       68.52      2.11 o
   3  14   5        8.57       10.67      1.09 o
   4  14   5      298.75      291.23     10.25 o
   5  14   5       49.99       50.46      3.40 o
   6  14   5        4.64        3.42      1.59 o
   7  14   5       16.01       13.56      2.06 o
   8  14   5        8.74        9.44      1.43 o
   9  14   5        8.31        6.81      2.23 o
 -10  15   5       28.24       21.23      3.11 o
  -9  15   5       17.53       20.01      3.21 o
  -8  15   5      218.16      247.23     10.39 o
  -7  15   5        9.03        9.95      2.30 o
  -6  15   5        4.26        2.39      1.82 o
  -5  15   5       28.78       30.96      3.13 o
  -4  15   5       19.38       15.59      1.80 o
  -3  15   5        0.39        2.16      1.26 o
  -2  15   5        2.19        2.03      1.26 o
  -1  15   5       63.50       68.36      3.23 o
   0  15   5        1.87        3.39      1.29 o
   1  15   5       77.15       82.55      3.73 o
   2  15   5        5.20        6.26      1.35 o
   3  15   5        3.64        1.23      0.75 o
   4  15   5       14.30       15.67      1.75 o
   5  15   5        1.09        3.06      1.40 o
   6  15   5        0.15       -1.31      1.31 o
   7  15   5        3.16        0.93      1.05 o
   8  15   5       48.17       46.64      2.55 o
  -9  16   5       33.61       30.51      3.55 o
  -8  16   5        0.40        1.33      1.97 o
  -7  16   5        0.01       -0.54      1.73 o
  -6  16   5       48.99       55.83      4.46 o
  -5  16   5      105.31      105.99      5.78 o
  -4  16   5        0.08        3.10      1.38 o
  -3  16   5        5.85        2.75      1.34 o
  -2  16   5       48.11       53.68      3.01 o
  -1  16   5        0.00        1.56      1.22 o
   0  16   5        9.03        8.22      2.01 o
   1  16   5        0.84       -1.41      1.41 o
   2  16   5        0.12        0.62      1.15 o
   3  16   5        1.26        2.87      0.71 o
   4  16   5       65.82       66.27      3.28 o
   5  16   5        0.73        1.10      1.19 o
   6  16   5        2.50        2.58      1.51 o
   7  16   5       28.51       31.05      1.98 o
  -8  17   5        0.67        2.06      2.06 o
  -7  17   5        0.07        1.63      1.92 o
  -6  17   5        3.46        3.82      2.01 o
  -5  17   5       32.81       34.30      3.47 o
  -4  17   5        2.57        3.07      2.49 o
  -3  17   5       27.69       36.36      2.63 o
  -2  17   5       16.10       18.13      1.95 o
  -1  17   5        7.11        4.48      1.37 o
   0  17   5       19.78       21.10      2.70 o
   1  17   5       11.72        9.90      1.56 o
   2  17   5       39.67       37.78      3.43 o
   3  17   5       10.45       10.09      1.93 o
   4  17   5       54.30       55.12      2.44 o
   5  17   5       10.46       10.48      1.58 o
   6  17   5       53.99       51.15      2.40 o
  -7  18   5       28.48       34.13      3.77 o
  -6  18   5        3.24        4.27      2.07 o
  -5  18   5        0.10        0.86      1.73 o
  -4  18   5        1.59        2.43      1.45 o
  -3  18   5        3.56        5.59      1.59 o
  -2  18   5        0.08       -1.16      1.21 o
  -1  18   5        0.15        0.86      1.28 o
   0  18   5       32.15       31.35      2.39 o
   1  18   5        0.66       -0.34      1.17 o
   2  18   5        5.89        6.06      1.89 o
  -5  19   5        1.05        3.88      2.00 o
  -4  19   5       42.82       56.41      4.48 o
  -3  19   5       72.89       79.01      3.90 o
  -2  19   5        0.25       -0.78      1.23 o
  -1  19   5       17.24       17.64      2.04 o
   0  19   5        5.76        4.42      1.66 o
   1  19   5       15.43       15.42      2.10 o
   2  19   5        8.96       10.98      1.85 o
 -15   0   6       54.46       60.76      4.46 o
 -14   0   6      124.88      134.14      6.42 o
 -13   0   6       16.87       10.29      2.02 o
 -12   0   6       57.90       56.17      3.71 o
 -11   0   6       53.15       59.51      3.57 o
 -10   0   6        7.29        9.28      1.54 o
  -9   0   6       35.77       43.31      2.83 o
  -8   0   6       37.28       39.20      2.61 o
  -7   0   6       59.05       74.63      2.47 o
  -6   0   6      244.55      221.48      6.39 o
  -5   0   6        8.54       18.55      1.12 o
  -4   0   6      600.06      706.96     15.95 o
  -3   0   6        0.52        0.20      0.37 o
  -2   0   6        4.43        3.14      0.46 o
  -1   0   6        4.29        0.61      0.38 o
   0   0   6       65.43       80.28      2.47 o
   1   0   6       74.15       69.64      2.31 o
   2   0   6       20.46       26.32      1.34 o
   3   0   6      721.85      745.35     17.06 o
   4   0   6     1299.34     1259.16     28.38 o
   5   0   6      845.62      750.90     17.33 o
   6   0   6       18.29       16.84      1.43 o
   7   0   6       80.47       64.38      2.89 o
   8   0   6       96.42      102.59      4.02 o
   9   0   6       10.49       11.60      1.70 o
  10   0   6       34.47       36.96      3.82 o
  11   0   6       23.53       27.48      2.93 o
  12   0   6       35.35       43.82      4.33 o
 -15   1   6        5.87        7.87      1.48 o
 -14   1   6       11.25        9.61      1.95 o
 -13   1   6        6.09        5.66      1.26 o
 -12   1   6        0.33       -0.44      0.91 o
 -11   1   6       26.60       24.55      1.66 o
 -10   1   6      178.56      168.36      5.27 o
  -9   1   6        5.24        6.58      0.96 o
  -8   1   6        3.87        1.96      0.61 o
  -7   1   6      200.34      213.30      3.42 o
  -6   1   6       93.01      126.22      1.99 o
  -5   1   6     1126.65     1192.77     15.29 o
  -4   1   6      694.11      747.51      9.70 o
  -3   1   6       71.62       72.13      1.78 o
  -2   1   6      179.69      200.41      3.52 o
  -1   1   6       70.81       78.21      1.54 o
   0   1   6       21.33       13.25      0.61 o
   1   1   6      103.08       95.56      1.80 o
   2   1   6      559.77      554.22      9.10 o
   3   1   6      227.25      207.35      3.76 o
   4   1   6       57.87       50.07      1.39 o
   5   1   6      106.34       96.50      2.20 o
   6   1   6        5.36        5.67      0.73 o
   7   1   6        1.40        1.99      0.71 o
   8   1   6        8.12       12.19      1.11 o
   9   1   6        5.88        6.80      1.03 o
  10   1   6       47.04       43.29      2.83 o
  11   1   6        8.56       12.72      1.83 o
  12   1   6        0.73       -0.18      1.30 o
 -15   2   6       30.95       32.23      2.21 o
 -14   2   6       11.98       11.54      1.52 o
 -13   2   6        6.07        3.27      1.25 o
 -12   2   6       25.41       23.84      1.69 o
 -11   2   6       14.55       12.74      1.83 o
 -10   2   6       64.27       63.59      3.93 o
  -9   2   6       35.89       38.11      1.85 o
  -8   2   6       40.31       45.49      1.33 o
  -7   2   6      758.00      771.18     12.34 o
  -6   2   6      236.30      245.41      3.78 o
  -5   2   6       31.42       29.89      0.84 o
  -4   2   6        0.44       -0.01      0.34 o
  -3   2   6       15.68       11.82      0.72 o
  -2   2   6      202.67      205.84      3.20 o
  -1   2   6      360.83      350.88      5.85 o
   0   2   6        1.98        1.03      0.33 o
   1   2   6       20.48       24.16      0.76 o
   2   2   6        0.02        0.07      0.43 o
   3   2   6        0.12       -0.31      0.44 o
   4   2   6        0.24        1.08      0.82 o
   5   2   6        5.05        6.66      0.65 o
   6   2   6        1.58        1.35      0.73 o
   7   2   6        4.49        2.91      0.77 o
   8   2   6       46.49       52.54      1.97 o
   9   2   6       23.66       22.75      1.51 o
  10   2   6       19.14       23.86      1.74 o
  11   2   6       37.70       37.64      2.25 o
  12   2   6        5.21        4.72      1.58 o
 -15   3   6       16.16       14.98      1.61 o
 -14   3   6       50.63       49.43      2.58 o
 -13   3   6        5.23        4.36      1.14 o
 -12   3   6        2.25        3.07      1.00 o
 -11   3   6       10.15        5.12      1.26 o
 -10   3   6       11.50       14.08      1.20 o
  -9   3   6      142.52      137.15      2.74 o
  -8   3   6       39.79       40.28      1.21 o
  -7   3   6      125.77      114.73      2.28 o
  -6   3   6        2.43        0.58      0.38 o
  -5   3   6        7.67        4.94      0.44 o
  -4   3   6      118.49      108.88      1.85 o
  -3   3   6        0.64        0.46      0.30 o
  -2   3   6      135.98      135.50      2.23 o
  -1   3   6       12.14       12.24      0.50 o
   0   3   6      185.39      171.37      2.55 o
   1   3   6       18.82       18.84      1.12 o
   2   3   6      559.73      538.88      8.92 o
   3   3   6       47.65       43.87      1.40 o
   4   3   6       55.99       56.06      1.92 o
   5   3   6      171.51      149.64      3.64 o
   6   3   6        5.32        3.53      1.21 o
   7   3   6        1.15        0.95      0.72 o
   8   3   6       49.52       43.22      1.81 o
   9   3   6        0.62        0.77      0.83 o
  10   3   6        5.29        4.58      1.15 o
  11   3   6        0.89        1.09      1.12 o
  12   3   6       42.06       48.36      3.32 o
 -15   4   6       36.06       37.29      2.43 o
 -14   4   6        1.02        0.51      1.97 o
 -13   4   6       26.03       26.30      1.86 o
 -12   4   6        3.19        5.53      0.98 o
 -11   4   6       22.80       21.55      1.47 o
 -10   4   6       29.99       28.28      3.34 o
  -9   4   6        5.47        5.07      0.56 o
  -8   4   6        0.00        0.49      0.33 o
  -7   4   6      330.06      345.01      5.73 o
  -6   4   6      109.08      114.65      2.15 o
  -5   4   6      233.67      236.72      4.45 o
  -4   4   6       64.96       75.90      1.53 o
  -3   4   6        3.48        2.47      0.30 o
  -2   4   6        0.64        0.67      0.26 o
  -1   4   6      197.08      206.89      3.47 o
   0   4   6      319.60      317.21      4.39 o
   1   4   6      124.36      120.60      2.48 o
   2   4   6       14.13       14.80      0.71 o
   3   4   6       50.73       52.02      1.64 o
   4   4   6       50.20       55.59      1.92 o
   5   4   6        8.99        7.52      0.97 o
   6   4   6       19.30       15.53      1.20 o
   7   4   6        0.22        0.19      0.67 o
   8   4   6       10.72       10.80      1.05 o
   9   4   6      124.36      141.09      3.96 o
  10   4   6        2.68        2.92      1.12 o
  11   4   6        2.04        1.89      1.17 o
  12   4   6        3.74        2.87      2.09 o
 -15   5   6       60.63       49.47      4.40 o
 -14   5   6        3.08        2.00      2.16 o
 -13   5   6       11.09        7.39      2.33 o
 -12   5   6       19.99       22.22      2.99 o
 -11   5   6        0.84        1.98      1.74 o
 -10   5   6      131.88      138.10      6.42 o
  -9   5   6       31.11       30.71      6.43 o
  -8   5   6        3.18        3.05      2.15 o
  -7   5   6      123.22      115.34      3.70 o
  -6   5   6       22.09       26.58      1.78 o
  -5   5   6       35.97       42.17      2.15 o
  -4   5   6        9.70        8.54      1.02 o
  -3   5   6       56.01       59.34      2.29 o
  -2   5   6        2.34        0.99      0.25 o
  -1   5   6       41.19       31.06      0.79 o
   0   5   6       29.09       19.95      0.68 o
   1   5   6      265.84      247.74      3.94 o
   2   5   6        7.50        9.13      0.56 o
   3   5   6       11.27        5.25      0.65 o
   4   5   6       66.88       58.18      1.71 o
   5   5   6        0.32        0.74      0.73 o
   6   5   6        2.81        0.94      0.81 o
   7   5   6       50.43       58.04      1.97 o
   8   5   6       25.22       24.53      1.59 o
   9   5   6        2.23        3.59      1.12 o
  10   5   6        4.32        1.13      1.33 o
  11   5   6        0.15       -0.92      1.39 o
  12   5   6        2.69        3.47      1.59 o
 -15   6   6        0.00       -2.05      2.05 o
 -14   6   6       54.49       61.94      5.23 o
 -13   6   6        2.47        1.54      2.09 o
 -12   6   6       17.96       16.22      2.70 o
 -11   6   6       16.04       17.21      2.53 o
 -10   6   6        2.13        0.77      1.14 o
  -9   6   6       17.25       12.12      2.48 o
  -8   6   6       23.09       23.13      1.70 o
  -7   6   6      267.77      264.56      9.10 o
  -6   6   6        1.12        2.09      0.93 o
  -5   6   6      139.99      127.82      3.91 o
  -4   6   6      160.36      178.58      4.92 o
  -3   6   6      139.17      135.18      3.29 o
  -2   6   6      276.61      276.67      4.81 o
  -1   6   6        0.21       -0.04      0.30 o
   0   6   6        4.24        3.18      0.43 o
   1   6   6      184.46      176.76      2.71 o
   2   6   6      137.44      139.68      2.54 o
   3   6   6      155.85      130.87      2.74 o
   4   6   6       15.36        4.09      0.66 o
   5   6   6      167.69      148.26      3.71 o
   6   6   6        2.41        1.02      1.03 o
   7   6   6      109.00      108.73      5.58 o
   8   6   6        3.92        2.94      1.21 o
   9   6   6       51.32       56.49      3.17 o
  10   6   6       16.74       15.78      1.91 o
  11   6   6        5.97        0.39      1.40 o
 -14   7   6       20.16       18.49      3.13 o
 -13   7   6       34.41       32.89      3.76 o
 -12   7   6       61.90       60.36      4.90 o
 -11   7   6       42.34       39.38      3.60 o
 -10   7   6        0.41        0.69      1.14 o
  -9   7   6        0.39       -1.01      1.01 o
  -8   7   6        1.02        2.01      1.05 o
  -7   7   6       22.33       22.27      1.66 o
  -6   7   6       28.29       31.31      1.90 o
  -5   7   6      158.49      162.27      4.74 o
  -4   7   6      205.34      216.77      5.81 o
  -3   7   6       14.01        9.96      0.98 o
  -2   7   6        4.79        5.55      0.81 o
  -1   7   6       95.33       91.64      2.19 o
   0   7   6      177.24      177.34      3.24 o
   1   7   6       10.69       11.01      0.65 o
   2   7   6      180.36      201.92      3.87 o
   3   7   6       18.80       15.43      1.05 o
   4   7   6       21.68       22.64      1.28 o
   5   7   6      145.67      137.32      4.35 o
   6   7   6       44.74       49.52      2.75 o
   7   7   6       65.50       55.68      4.02 o
   8   7   6       85.26       73.17      3.31 o
   9   7   6       59.59       66.27      3.44 o
  10   7   6       18.56       18.48      2.05 o
  11   7   6        5.94        6.16      2.29 o
 -14   8   6        1.47        4.75      2.41 o
 -13   8   6        8.17        9.16      2.68 o
 -12   8   6       16.32       12.22      2.63 o
 -11   8   6      182.16      178.98      6.91 o
 -10   8   6       20.65       20.30      1.95 o
  -9   8   6       13.80       15.59      1.68 o
  -8   8   6        1.71        1.21      1.07 o
  -7   8   6       12.67       15.01      1.51 o
  -6   8   6       64.16       75.80      2.99 o
  -5   8   6       54.51       64.83      2.72 o
  -4   8   6       10.35        7.81      3.31 o
  -3   8   6      112.16      123.83      5.10 o
  -2   8   6     1048.29     1016.71     21.18 o
  -1   8   6        5.70        3.07      0.93 o
   0   8   6        1.93        1.87      0.43 o
   1   8   6       48.33       42.07      1.34 o
   2   8   6       14.73        9.32      0.78 o
   3   8   6        1.61        0.97      0.76 o
   4   8   6        2.19        2.80      1.02 o
   5   8   6        0.58        0.78      0.97 o
   6   8   6      119.41      115.83      5.52 o
   7   8   6       81.26       83.33      4.83 o
   8   8   6        0.03       -0.18      1.16 o
   9   8   6       80.13       90.90      5.37 o
  10   8   6       65.59       68.15      3.60 o
  11   8   6       11.90       14.55      1.94 o
 -14   9   6       47.19       50.16      4.84 o
 -13   9   6        0.22        0.78      2.25 o
 -12   9   6        7.84        3.32      2.39 o
 -11   9   6        0.08       -0.78      1.34 o
 -10   9   6       18.09       16.68      1.93 o
  -9   9   6        0.01       -0.24      1.17 o
  -8   9   6       17.94       13.45      2.76 o
  -7   9   6        0.27       -0.51      3.18 o
  -6   9   6       39.70       40.22      2.35 o
  -5   9   6       87.60       83.58      3.18 o
  -4   9   6       21.66       15.11      1.46 o
  -3   9   6        6.37        6.32      0.95 o
  -2   9   6      117.98      112.08      3.92 o
  -1   9   6      547.70      504.38     10.02 o
   0   9   6        0.00        0.41      0.33 o
   1   9   6      470.41      444.59      6.72 o
   2   9   6        1.02       -0.04      0.55 o
   3   9   6       59.41       65.64      2.13 o
   4   9   6       17.50       14.95      1.29 o
   5   9   6       14.14       13.82      1.84 o
   6   9   6       79.07       74.61      4.36 o
   7   9   6        0.53        4.37      1.73 o
   8   9   6        0.98        2.10      1.28 o
   9   9   6        2.84        3.22      3.61 o
  10   9   6      136.19      139.18      5.06 o
  11   9   6       41.40       39.19      4.03 o
 -13  10   6        6.90        5.11      2.63 o
 -12  10   6       46.98       51.16      4.78 o
 -11  10   6        0.45        1.08      1.62 o
 -10  10   6        0.10        1.26      1.35 o
  -9  10   6        0.00        0.81      1.19 o
  -8  10   6       27.30       30.63      2.78 o
  -7  10   6       28.04       26.54      2.01 o
  -6  10   6       39.16       38.89      2.32 o
  -5  10   6        6.73        6.05      1.21 o
  -4  10   6       20.25       21.88      1.44 o
  -3  10   6       15.08       19.67      1.39 o
  -2  10   6        0.32        0.21      0.78 o
  -1  10   6      580.27      580.34     12.65 o
   0  10   6      168.75      155.58      3.90 o
   1  10   6      120.10      116.50      2.22 o
   2  10   6        1.89        3.69      0.67 o
   3  10   6       19.90       18.47      1.36 o
   4  10   6        0.53       -0.42      1.08 o
   5  10   6        0.00       -1.10      1.10 o
   6  10   6        0.52       -1.31      1.31 o
   7  10   6        3.19        7.83      2.03 o
   8  10   6      448.19      462.89     11.71 o
   9  10   6       22.99       24.99      4.79 o
  10  10   6        6.50        7.26      1.63 o
 -13  11   6        5.50        6.59      2.74 o
 -12  11   6        0.11        1.60      1.63 o
 -11  11   6        1.70        3.25      1.58 o
 -10  11   6       49.54       52.20      4.40 o
  -9  11   6       68.99       71.73      3.58 o
  -8  11   6       50.26       51.12      3.01 o
  -7  11   6       47.35       48.08      2.84 o
  -6  11   6      199.57      207.63      6.10 o
  -5  11   6        2.28        1.76      1.09 o
  -4  11   6      129.05      129.59      3.58 o
  -3  11   6       13.88       16.99      1.92 o
  -2  11   6       52.40       52.93      2.23 o
  -1  11   6      336.38      326.86      7.03 o
   0  11   6      157.79      150.40      3.89 o
   1  11   6        1.12        1.09      0.41 o
   2  11   6        2.59        1.29      0.64 o
   3  11   6       35.71       39.67      1.98 o
   4  11   6       52.10       50.73      2.37 o
   5  11   6        0.40        0.43      1.26 o
   6  11   6       22.93       18.17      2.33 o
   7  11   6       30.90       29.93      3.12 o
   8  11   6       99.12      108.28      4.20 o
   9  11   6        7.02        7.43      2.32 o
  10  11   6       35.75       36.15      2.53 o
 -12  12   6       47.75       54.56      3.44 o
 -11  12   6       12.45       12.29      2.04 o
 -10  12   6       68.90       66.48      3.67 o
  -9  12   6        0.00        0.65      1.83 o
  -8  12   6       23.48       21.97      2.16 o
  -7  12   6       22.95       23.47      5.14 o
  -6  12   6       65.02       61.22      3.11 o
  -5  12   6       73.87       67.67      3.15 o
  -4  12   6       57.37       60.40      2.57 o
  -3  12   6       86.94       91.87      2.98 o
  -2  12   6      315.54      299.94      6.63 o
  -1  12   6        1.88        1.01      1.04 o
   0  12   6       41.36       41.22      5.28 o
   1  12   6       28.03       27.08      1.37 o
   2  12   6        7.70        7.99      1.06 o
   3  12   6       73.84       75.18      2.44 o
   4  12   6      123.87      130.31      4.05 o
   5  12   6        3.62        4.38      1.52 o
   6  12   6        0.04       -1.33      1.33 o
   7  12   6      121.81      133.40      6.50 o
   8  12   6       23.07       20.62      1.92 o
   9  12   6        0.02        0.27      1.25 o
 -12  13   6        3.67        5.97      1.94 o
 -11  13   6        4.18        3.36      1.67 o
 -10  13   6        2.93        2.99      1.51 o
  -9  13   6       64.73       68.90      3.77 o
  -8  13   6       22.29       16.88      2.07 o
  -7  13   6       13.40       13.12      4.77 o
  -6  13   6        0.05       -1.13      1.13 o
  -5  13   6        0.75       -0.87      1.13 o
  -4  13   6       32.21       22.90      2.02 o
  -3  13   6        0.66        0.98      1.11 o
  -2  13   6       99.63      101.61      3.97 o
  -1  13   6      114.36      106.31      4.35 o
   0  13   6      165.62      173.10      5.47 o
   1  13   6        0.57        0.25      1.07 o
   2  13   6       28.24       29.28      1.39 o
   3  13   6        0.03        0.35      0.75 o
   4  13   6        9.41       11.96      1.30 o
   5  13   6       36.31       37.57      3.10 o
   6  13   6        0.06       -0.74      1.46 o
   7  13   6        0.33       -1.55      1.55 o
   8  13   6        2.35        2.14      1.23 o
 -11  14   6       86.06       92.68      6.22 o
 -10  14   6       54.64       62.04      5.10 o
  -9  14   6        2.30        2.60      2.18 o
  -8  14   6        5.48        5.25      2.14 o
  -7  14   6        0.87        0.74      1.68 o
  -6  14   6       74.18       79.73      5.04 o
  -5  14   6      103.13      114.73      5.95 o
  -4  14   6        1.16       -0.61      1.21 o
  -3  14   6        0.39        1.26      1.22 o
  -2  14   6        0.94        0.00      1.17 o
  -1  14   6       43.32       42.39      2.65 o
   0  14   6        0.00        0.66      1.18 o
   1  14   6        0.08        0.17      1.12 o
   2  14   6       39.64       38.23      1.46 o
   3  14   6        1.46        0.08      0.72 o
   4  14   6        2.76        3.51      3.01 o
   5  14   6       19.27       21.85      2.30 o
   6  14   6        0.35        0.68      1.47 o
   7  14   6       21.07       20.88      2.00 o
   8  14   6        5.80        5.19      1.35 o
 -10  15   6       17.94       12.64      2.89 o
  -9  15   6        1.75        0.93      1.98 o
  -8  15   6        0.11        2.38      2.05 o
  -7  15   6       32.63       38.78      3.84 o
  -6  15   6       19.32       20.86      2.85 o
  -5  15   6        1.12        7.29      2.13 o
  -4  15   6       60.03       54.64      4.21 o
  -3  15   6        1.50        2.56      1.35 o
  -2  15   6        2.62        3.61      1.44 o
  -1  15   6        2.20        2.58      1.33 o
   0  15   6        9.38        8.34      1.57 o
   1  15   6       22.34       21.94      3.04 o
   2  15   6        4.80        6.52      1.47 o
   3  15   6       18.63       15.42      1.08 o
   4  15   6       30.30       27.40      2.36 o
   5  15   6       16.28       17.02      2.00 o
   6  15   6        0.96       -0.85      1.34 o
   7  15   6        3.42        2.08      1.15 o
  -9  16   6        1.81        3.13      2.19 o
  -8  16   6       16.61       22.46      3.24 o
  -7  16   6        2.01        1.19      1.88 o
  -6  16   6       38.45       41.26      3.80 o
  -5  16   6       15.55       18.22      2.70 o
  -4  16   6        8.68       11.01      1.83 o
  -3  16   6       24.18       26.59      2.35 o
  -2  16   6        4.26        3.54      2.17 o
  -1  16   6        3.43        1.79      2.45 o
   0  16   6       12.91       11.09      1.70 o
   1  16   6        4.21        3.90      1.44 o
   2  16   6        6.58        6.89      1.55 o
   3  16   6       55.11       50.06      3.13 o
   4  16   6        0.51       -0.11      0.83 o
   5  16   6       21.67       20.89      4.47 o
   6  16   6        0.02        0.08      1.31 o
  -8  17   6       17.93       19.65      3.12 o
  -7  17   6       14.84       16.02      2.76 o
  -6  17   6        1.19        2.61      2.05 o
  -5  17   6        9.18       10.03      2.35 o
  -4  17   6       13.93       15.70      2.24 o
  -3  17   6        2.07        3.55      1.54 o
  -2  17   6        2.87        1.40      1.42 o
  -1  17   6        0.03       -0.11      1.24 o
   0  17   6      130.03      144.68      5.71 o
   1  17   6       38.10       38.90      2.72 o
   2  17   6       10.48       11.48      1.74 o
   3  17   6        2.28        1.77      1.38 o
  -6  18   6       47.27       46.55      4.25 o
  -5  18   6       87.82       95.44      5.88 o
  -4  18   6       37.16       33.05      3.46 o
  -3  18   6       30.54       38.06      2.85 o
  -2  18   6        4.64        2.02      1.47 o
  -1  18   6        6.34        7.02      1.75 o
   0  18   6        0.69        2.12      1.35 o
   1  18   6       17.69       19.16      2.49 o
   2  18   6       45.91       51.14      3.80 o
  -2  19   6       33.32       30.58      3.26 o
  -1  19   6        8.08        7.37      2.05 o
 -15   1   7        4.97        5.94      1.44 o
 -14   1   7        2.69        0.22      1.13 o
 -13   1   7        7.40        6.79      1.29 o
 -12   1   7       11.00        9.36      1.72 o
 -11   1   7       18.13       18.21      1.50 o
 -10   1   7       39.45       42.89      2.14 o
  -9   1   7        5.25        5.04      1.26 o
  -8   1   7       17.56       18.75      1.31 o
  -7   1   7      187.64      202.82      4.33 o
  -6   1   7      225.27      240.02      4.25 o
  -5   1   7        0.02        0.74      0.34 o
  -4   1   7       64.48       59.10      1.24 o
  -3   1   7      134.23      131.51      2.28 o
  -2   1   7       23.32       26.38      1.28 o
  -1   1   7      453.62      484.19      8.35 o
   0   1   7       10.64       11.77      0.74 o
   1   1   7      316.88      292.67      4.59 o
   2   1   7       54.93       50.49      1.51 o
   3   1   7      154.82      143.72      4.14 o
   4   1   7        1.81        1.15      0.52 o
   5   1   7      154.56      146.74      3.60 o
   6   1   7        0.03        0.63      0.58 o
   7   1   7       31.48       31.41      1.53 o
   8   1   7        2.22       -0.01      0.83 o
   9   1   7        0.51        0.35      0.94 o
  10   1   7       22.20       23.90      1.64 o
  11   1   7       28.63       27.88      2.02 o
 -15   2   7       45.19       44.77      2.58 o
 -14   2   7       22.03       25.76      1.89 o
 -13   2   7       23.10       20.37      2.98 o
 -12   2   7        1.61        3.32      1.85 o
 -11   2   7       33.61       38.36      2.37 o
 -10   2   7       18.69       19.13      1.40 o
  -9   2   7       32.24       27.67      1.64 o
  -8   2   7       11.95       13.24      1.13 o
  -7   2   7      843.03      831.87     13.31 o
  -6   2   7       43.89       51.37      1.90 o
  -5   2   7        1.33       -0.34      0.34 o
  -4   2   7       15.79       17.16      0.68 o
  -3   2   7      117.60      128.33      2.39 o
  -2   2   7       33.29       27.29      0.87 o
  -1   2   7      130.87      126.85      2.52 o
   0   2   7      166.55      165.47      2.82 o
   1   2   7       91.98       85.54      1.78 o
   2   2   7      178.11      181.46      3.51 o
   3   2   7      154.11      141.48      2.96 o
   4   2   7      168.74      146.97      3.56 o
   5   2   7        3.62        6.63      0.79 o
   6   2   7        0.62        1.96      0.72 o
   7   2   7       47.81       46.86      1.91 o
   8   2   7        4.17        4.70      0.96 o
   9   2   7        4.73        4.17      1.05 o
  10   2   7        3.79        4.09      1.21 o
  11   2   7       22.12       26.42      2.04 o
 -15   3   7       16.21       16.15      1.98 o
 -14   3   7        4.35        4.01      2.17 o
 -13   3   7        0.41       -0.35      0.91 o
 -12   3   7        1.73        1.53      0.90 o
 -11   3   7       56.17       53.34      5.33 o
 -10   3   7        6.81        7.29      0.98 o
  -9   3   7        5.61        4.44      0.82 o
  -8   3   7       10.62       10.47      0.67 o
  -7   3   7       33.93       38.18      1.15 o
  -6   3   7      284.09      305.44      5.20 o
  -5   3   7       11.58        8.30      0.56 o
  -4   3   7       42.39       41.62      1.02 o
  -3   3   7        5.96        6.65      0.46 o
  -2   3   7      862.33      905.10     12.86 o
  -1   3   7       29.81       31.66      0.95 o
   0   3   7      100.91       89.88      2.38 o
   1   3   7       39.66       38.75      1.34 o
   2   3   7      124.26      113.67      3.92 o
   3   3   7        8.20        3.98      0.66 o
   4   3   7       51.04       52.97      1.69 o
   5   3   7      114.49      105.93      2.56 o
   6   3   7        1.26        1.74      0.82 o
   7   3   7        4.64        5.55      1.35 o
   8   3   7       10.46       13.44      1.66 o
   9   3   7       17.33       14.30      1.30 o
  10   3   7       27.79       32.43      3.58 o
  11   3   7        7.51        9.30      1.85 o
 -15   4   7        0.46       -2.06      2.06 o
 -14   4   7       54.97       58.86      2.43 o
 -13   4   7       12.10       13.95      1.19 o
 -12   4   7        2.91        2.21      1.70 o
 -11   4   7       46.53       51.99      5.16 o
 -10   4   7       16.74       16.54      0.96 o
  -9   4   7       63.45       64.55      2.32 o
  -8   4   7      207.56      191.03      3.43 o
  -7   4   7       66.65       66.03      1.46 o
  -6   4   7        0.51        0.29      0.32 o
  -5   4   7        1.64       -0.28      0.44 o
  -4   4   7      357.79      351.11      5.85 o
  -3   4   7        0.84       -0.21      0.35 o
  -2   4   7      650.16      638.75      9.20 o
  -1   4   7      106.08       96.02      1.68 o
   0   4   7       68.18       80.12      1.68 o
   1   4   7       53.95       48.44      1.53 o
   2   4   7      108.00      114.58      2.55 o
   3   4   7       30.18       20.72      1.06 o
   4   4   7       21.24       16.71      1.02 o
   5   4   7        0.80        0.25      0.65 o
   6   4   7       15.49       19.79      1.46 o
   7   4   7      181.19      188.96      4.07 o
   8   4   7        3.73        2.12      1.07 o
   9   4   7        3.69        5.53      1.44 o
  10   4   7       35.46       43.69      2.97 o
  11   4   7        0.33       -0.61      1.91 o
 -15   5   7       22.18       23.58      3.42 o
 -14   5   7       42.65       40.95      4.10 o
 -13   5   7       45.19       49.55      4.19 o
 -12   5   7       12.64       13.16      2.49 o
 -11   5   7        0.08        0.04      1.69 o
 -10   5   7        5.20        3.04      1.80 o
  -9   5   7       18.74       15.95      1.58 o
  -8   5   7        1.71        1.02      0.98 o
  -7   5   7       15.30       13.66      1.94 o
  -6   5   7        6.93        7.08      1.09 o
  -5   5   7      180.99      179.39      5.04 o
  -4   5   7       13.25       19.12      1.40 o
  -3   5   7      161.37      164.77      2.98 o
  -2   5   7       10.78       17.19      0.72 o
  -1   5   7      233.31      217.94      3.53 o
   0   5   7        0.74        1.09      0.43 o
   1   5   7      520.99      503.23     12.18 o
   2   5   7       32.63       30.89      1.44 o
   3   5   7       56.71       61.05      1.81 o
   4   5   7       61.56       59.78      2.19 o
   5   5   7        0.02        1.25      1.06 o
   6   5   7       43.37       41.81      2.51 o
   7   5   7       37.21       31.96      2.26 o
   8   5   7       87.94       95.08      5.31 o
   9   5   7       27.31       31.65      2.51 o
  10   5   7       42.28       43.96      4.75 o
  11   5   7       11.65       13.38      2.02 o
 -14   6   7        3.66        5.24      2.41 o
 -13   6   7       30.61       28.87      3.46 o
 -12   6   7      190.94      184.84      8.51 o
 -11   6   7      131.32      136.97      6.90 o
 -10   6   7        2.05        3.51      1.85 o
  -9   6   7        0.11        0.03      1.03 o
  -8   6   7       19.37       17.87      2.77 o
  -7   6   7        0.14        0.20      0.95 o
  -6   6   7       39.38       39.67      2.22 o
  -5   6   7       21.55       27.05      1.71 o
  -4   6   7       25.52       26.48      2.45 o
  -3   6   7       73.36       65.09      2.63 o
  -2   6   7      215.57      209.62      3.37 o
  -1   6   7       87.75       88.00      1.90 o
   0   6   7       44.15       44.27      1.61 o
   1   6   7       27.11       24.12      1.15 o
   2   6   7        9.33        5.20      0.72 o
   3   6   7      464.58      442.73      7.67 o
   4   6   7        6.55        3.66      0.75 o
   5   6   7        1.38        1.01      1.04 o
   6   6   7        5.39        5.39      1.32 o
   7   6   7        2.20        1.64      1.76 o
   8   6   7       81.99       95.57      3.97 o
   9   6   7        6.23        5.93      1.55 o
  10   6   7        5.08        0.79      1.51 o
  11   6   7       13.48       12.95      2.00 o
 -14   7   7        0.24       -0.18      2.17 o
 -13   7   7       19.65       15.59      3.07 o
 -12   7   7       10.14       12.06      2.67 o
 -11   7   7       12.58       13.09      2.55 o
 -10   7   7       12.91       12.08      2.48 o
  -9   7   7        2.67        3.58      1.30 o
  -8   7   7        7.37        9.66      1.33 o
  -7   7   7        9.73       10.73      1.70 o
  -6   7   7       28.64       31.75      2.00 o
  -5   7   7       48.50       58.82      2.80 o
  -4   7   7       24.53       22.10      1.61 o
  -3   7   7       52.27       43.96      2.26 o
  -2   7   7       22.96       19.44      1.28 o
  -1   7   7        0.79        0.50      0.32 o
   0   7   7      123.30      117.34      2.20 o
   1   7   7       66.44       60.21      1.73 o
   2   7   7       42.70       29.92      1.51 o
   3   7   7       11.18        7.88      0.83 o
   4   7   7        3.27        3.15      0.76 o
   5   7   7        1.59        2.32      1.08 o
   6   7   7        0.10        0.83      1.47 o
   7   7   7        0.59       -0.74      1.66 o
   8   7   7       34.22       37.25      6.98 o
   9   7   7      178.29      199.37      6.33 o
  10   7   7       22.08       22.76      2.26 o
 -14   8   7        4.26        3.75      2.67 o
 -13   8   7        9.60        7.19      2.66 o
 -12   8   7       19.16       18.39      3.03 o
 -11   8   7       21.74       26.30      3.51 o
 -10   8   7        8.51        7.46      1.52 o
  -9   8   7       14.63       15.41      2.65 o
  -8   8   7        5.91        4.29      1.23 o
  -7   8   7        0.99        1.37      1.13 o
  -6   8   7      171.19      166.84      7.02 o
  -5   8   7       56.79       55.84      2.65 o
  -4   8   7      170.24      152.28      4.65 o
  -3   8   7        0.67        1.05      0.84 o
  -2   8   7        0.01        0.74      0.79 o
  -1   8   7       89.74       86.53      1.66 o
   0   8   7        9.04       10.96      0.62 o
   1   8   7        7.45        5.22      0.68 o
   2   8   7       69.38       56.52      1.77 o
   3   8   7       26.21       19.09      1.27 o
   4   8   7        0.54        0.36      0.70 o
   5   8   7        1.20        0.81      1.37 o
   6   8   7       13.54       11.46      2.12 o
   7   8   7      175.16      187.27      8.21 o
   8   8   7      158.62      179.82      5.79 o
   9   8   7        0.00        0.03      1.33 o
  10   8   7        0.20        0.32      1.36 o
 -13   9   7        0.04       -0.49      2.25 o
 -12   9   7        0.02       -0.26      2.09 o
 -11   9   7        1.15       -0.34      2.09 o
 -10   9   7       48.03       54.12      3.14 o
  -9   9   7       78.40       83.36      3.67 o
  -8   9   7        0.06        1.09      1.47 o
  -7   9   7       16.15       15.10      2.28 o
  -6   9   7       96.82       98.66      3.69 o
  -5   9   7        0.00        0.01      0.97 o
  -4   9   7       16.06       20.11      3.17 o
  -3   9   7      155.45      149.13      3.88 o
  -2   9   7      224.52      219.76      8.70 o
  -1   9   7       86.67       91.62      2.83 o
   0   9   7       58.19       59.90      1.37 o
   1   9   7        0.05       -0.51      0.51 o
   2   9   7       12.02       10.65      0.89 o
   3   9   7       51.84       52.52      1.88 o
   4   9   7       14.71       15.04      1.22 o
   5   9   7        0.03        0.64      1.35 o
   6   9   7        7.28        9.48      2.05 o
   7   9   7       16.76       14.79      2.44 o
   8   9   7       35.46       41.43      2.69 o
   9   9   7        2.80        4.84      1.68 o
  10   9   7       13.23       11.06      1.87 o
 -13  10   7        8.96       10.33      3.03 o
 -12  10   7        0.00        1.92      2.44 o
 -11  10   7        0.41        0.41      2.09 o
 -10  10   7       26.29       23.95      3.71 o
  -9  10   7        0.70        3.12      1.39 o
  -8  10   7       19.61       21.04      1.95 o
  -7  10   7        2.79        3.72      1.84 o
  -6  10   7       15.58       13.64      1.66 o
  -5  10   7        1.33        2.64      1.18 o
  -4  10   7       58.72       59.20      2.87 o
  -3  10   7       99.39       87.70      2.87 o
  -2  10   7       20.62       18.83      1.42 o
  -1  10   7       23.17       25.56      1.60 o
   0  10   7       63.77       68.72      1.77 o
   1  10   7       84.44       81.62      2.20 o
   2  10   7        3.49        2.41      0.68 o
   3  10   7        0.49        0.33      0.73 o
   4  10   7        2.22        1.85      0.88 o
   5  10   7       26.16       25.16      2.58 o
   6  10   7      216.82      235.22      9.37 o
   7  10   7      166.18      180.24      8.01 o
   8  10   7        3.33        4.46      1.54 o
   9  10   7        0.14        2.10      1.43 o
 -12  11   7       15.11       19.85      3.48 o
 -11  11   7        5.92        9.03      1.85 o
 -10  11   7       13.93       13.55      1.97 o
  -9  11   7       34.37       33.04      2.58 o
  -8  11   7      130.50      129.82      4.76 o
  -7  11   7       18.84       16.76      2.41 o
  -6  11   7       26.94       29.16      2.24 o
  -5  11   7       24.99       27.29      6.44 o
  -4  11   7       31.77       38.36      2.46 o
  -3  11   7       17.26       17.54      1.45 o
  -2  11   7      128.09      130.88      3.68 o
  -1  11   7       21.53       17.58      1.43 o
   0  11   7       25.50       22.65      1.59 o
   1  11   7       18.64       16.39      1.05 o
   2  11   7        1.69        0.70      1.08 o
   3  11   7       13.48       12.36      1.13 o
   4  11   7       94.69      103.33      3.12 o
   5  11   7        2.10        3.13      1.56 o
   6  11   7       15.47       14.85      2.33 o
   7  11   7        0.83        3.80      1.98 o
   8  11   7       55.96       49.20      2.92 o
   9  11   7        3.43        1.15      1.36 o
 -12  12   7       21.47       25.13      3.81 o
 -11  12   7       24.74       23.34      2.43 o
 -10  12   7       21.08       17.60      2.10 o
  -9  12   7        3.96        3.32      3.69 o
  -8  12   7       17.18       14.29      1.88 o
  -7  12   7       11.19        9.25      1.64 o
  -6  12   7        2.17        2.16      1.25 o
  -5  12   7        2.61        0.56      1.94 o
  -4  12   7       34.18       31.80      3.48 o
  -3  12   7      107.35      114.20      4.09 o
  -2  12   7      275.97      285.76      6.53 o
  -1  12   7        0.07       -0.73      1.10 o
   0  12   7       52.60       55.95      4.68 o
   1  12   7       71.08       79.02      3.48 o
   2  12   7        1.03        2.05      0.72 o
   3  12   7       53.98       52.53      2.41 o
   4  12   7        2.34        2.09      0.91 o
   5  12   7       16.22       17.71      1.86 o
   6  12   7       18.73       15.11      2.33 o
   7  12   7       89.71       89.53      5.28 o
   8  12   7        5.28        3.98      1.35 o
 -11  13   7       91.19       96.43      4.68 o
 -10  13   7       21.84       18.79      3.36 o
  -9  13   7        0.11        0.75      2.35 o
  -8  13   7        0.06        1.55      1.45 o
  -7  13   7       26.40       24.42      5.56 o
  -6  13   7       70.61       73.88      3.65 o
  -5  13   7       13.70       11.26      1.69 o
  -4  13   7        0.08        1.03      1.63 o
  -3  13   7        0.07       -1.26      1.76 o
  -2  13   7        0.00       -0.14      1.18 o
  -1  13   7       38.90       48.20      2.94 o
   0  13   7       22.59       24.44      2.18 o
   1  13   7      228.79      236.93      7.04 o
   2  13   7       26.05       30.36      1.43 o
   3  13   7       33.15       28.90      2.48 o
   4  13   7       17.40       19.68      1.61 o
   5  13   7       17.90       16.80      1.77 o
   6  13   7        8.18        8.71      2.39 o
   7  13   7        0.28       -1.48      1.48 o
 -10  14   7       10.97       11.45      2.71 o
  -9  14   7       17.23       20.76      3.24 o
  -8  14   7        4.08        2.97      2.06 o
  -7  14   7        0.12        0.67      1.84 o
  -6  14   7        7.42       10.28      2.34 o
  -5  14   7       68.43       72.39      4.93 o
  -4  14   7       12.08       12.15      2.33 o
  -3  14   7        1.42        2.01      2.05 o
  -2  14   7       10.71       13.93      1.86 o
  -1  14   7       85.01       82.69      3.77 o
   0  14   7       14.99       12.74      1.82 o
   1  14   7        2.58        1.72      1.70 o
   2  14   7      162.66      172.02      5.79 o
   3  14   7       75.19       70.59      2.37 o
   4  14   7        0.00        0.02      0.98 o
   5  14   7        1.88        1.19      1.10 o
   6  14   7        1.91        2.09      1.41 o
   7  14   7        1.07        0.33      1.11 o
  -9  15   7       38.08       53.51      4.81 o
  -8  15   7        0.98       -0.06      1.95 o
  -7  15   7        2.78        4.71      2.16 o
  -6  15   7        0.04       -0.44      1.81 o
  -5  15   7        0.05        0.93      1.82 o
  -4  15   7       27.95       27.94      3.19 o
  -3  15   7        8.43        3.95      1.72 o
  -2  15   7       29.28       25.84      2.36 o
  -1  15   7      167.76      177.06      5.96 o
   0  15   7       53.63       57.26      3.26 o
   1  15   7        7.52        8.00      2.87 o
   2  15   7        0.13        0.41      1.33 o
   3  15   7        0.38       -1.18      1.18 o
   4  15   7        3.15        4.15      2.16 o
   5  15   7        0.72       -0.34      1.06 o
   6  15   7        3.18        0.80      1.51 o
  -8  16   7      110.04      120.46      6.98 o
  -7  16   7       32.80       38.60      4.05 o
  -6  16   7       34.84       35.57      3.81 o
  -5  16   7        5.63        6.22      2.17 o
  -4  16   7       31.58       36.53      3.56 o
  -3  16   7        0.93        2.73      1.55 o
  -2  16   7       98.09       96.28      5.77 o
  -1  16   7        1.09        0.61      1.37 o
   0  16   7       71.44       75.58      3.81 o
   1  16   7       22.47       21.41      2.23 o
   2  16   7       21.05       21.70      2.22 o
   3  16   7        3.16        3.08      1.46 o
   4  16   7        2.40        3.70      0.88 o
  -7  17   7        6.19        4.65      2.34 o
  -6  17   7        0.00        0.80      1.97 o
  -5  17   7       24.87       32.16      3.67 o
  -4  17   7        6.21        4.94      2.11 o
  -3  17   7        0.12        3.69      1.62 o
  -2  17   7        0.48       -0.98      1.44 o
  -1  17   7        3.90        4.33      1.62 o
   0  17   7        0.00        0.48      1.41 o
   1  17   7        3.54        2.49      1.55 o
   2  17   7       27.00       23.80      2.76 o
   3  17   7        2.24        3.94      1.84 o
  -4  18   7        6.93        8.77      2.52 o
  -3  18   7        0.05       -0.03      1.86 o
  -2  18   7        0.39       -1.58      1.58 o
  -1  18   7        1.25        0.06      1.66 o
   0  18   7       13.47       16.66      2.55 o
 -15   0   8       53.57       52.98      4.09 o
 -14   0   8       11.67       11.45      2.09 o
 -13   0   8        3.20       -1.29      1.46 o
 -12   0   8       90.42       91.25      4.77 o
 -11   0   8       53.97       62.49      3.81 o
 -10   0   8       75.99       80.30      4.19 o
  -9   0   8        1.22        0.38      1.17 o
  -8   0   8      125.10      105.55      4.76 o
  -7   0   8        7.64        8.90      1.56 o
  -6   0   8      171.88      147.57      5.90 o
  -5   0   8        1.60       -0.76      1.01 o
  -4   0   8       86.43       74.94      2.53 o
  -3   0   8        4.35        5.13      0.82 o
  -2   0   8      238.91      225.82      5.79 o
  -1   0   8        1.07        1.07      1.06 o
   0   0   8      423.20      412.85      9.95 o
   1   0   8      193.58      188.86      5.19 o
   2   0   8     1293.01     1265.52     28.58 o
   3   0   8      574.36      528.97     18.12 o
   4   0   8        0.06       -0.38      0.86 o
   5   0   8       62.88       60.31      4.24 o
   6   0   8       52.28       45.46      2.68 o
   7   0   8       10.57       10.42      1.62 o
   8   0   8       11.87       17.73      2.04 o
   9   0   8       12.93       13.71      2.55 o
  10   0   8       11.35       12.61      2.38 o
 -15   1   8       15.83       15.58      1.66 o
 -14   1   8        0.09       -1.05      1.05 o
 -13   1   8        5.94        3.59      1.17 o
 -12   1   8       47.72       43.34      2.39 o
 -11   1   8       11.13        9.65      1.27 o
 -10   1   8       10.57        9.83      1.20 o
  -9   1   8      103.32       96.02      3.20 o
  -8   1   8       11.32       11.14      1.14 o
  -7   1   8      481.37      487.77     11.52 o
  -6   1   8        7.62        7.98      1.03 o
  -5   1   8       81.12       78.20      2.18 o
  -4   1   8       26.58       29.47      1.57 o
  -3   1   8       21.75       19.71      0.92 o
  -2   1   8        1.42        2.08      0.50 o
  -1   1   8       55.06       55.26      1.56 o
   0   1   8       17.57       19.38      1.12 o
   1   1   8       18.01       13.91      0.89 o
   2   1   8      530.11      516.86     10.12 o
   3   1   8        1.35        0.65      0.75 o
   4   1   8        0.08       -0.54      0.70 o
   5   1   8        6.15        5.24      1.34 o
   6   1   8        2.41        2.85      1.02 o
   7   1   8       13.95       14.45      1.36 o
   8   1   8        1.52        1.48      0.98 o
   9   1   8        5.83        5.40      1.17 o
  10   1   8        3.15        2.13      1.11 o
 -15   2   8       14.65       18.46      1.68 o
 -14   2   8        3.37        1.39      1.25 o
 -13   2   8       24.54       23.69      1.76 o
 -12   2   8       30.06       33.14      2.70 o
 -11   2   8       22.87       21.22      1.55 o
 -10   2   8       20.31       18.95      1.41 o
  -9   2   8       69.04       62.39      2.45 o
  -8   2   8      102.42       98.20      3.16 o
  -7   2   8      330.85      344.55     12.20 o
  -6   2   8        6.35        8.17      1.41 o
  -5   2   8        7.28        7.60      0.62 o
  -4   2   8        2.13        1.28      0.46 o
  -3   2   8      210.56      204.24      3.74 o
  -2   2   8      171.12      157.30      3.06 o
  -1   2   8       53.86       48.58      1.46 o
   0   2   8      303.35      290.65      7.80 o
   1   2   8       16.19       14.69      0.81 o
   2   2   8       41.58       36.40      1.41 o
   3   2   8        8.64       10.24      1.72 o
   4   2   8        2.53        1.61      0.77 o
   5   2   8        0.20       -0.63      0.63 o
   6   2   8       33.43       37.53      1.99 o
   7   2   8       26.66       25.13      1.50 o
   8   2   8       29.95       36.53      1.86 o
   9   2   8       17.30       17.66      1.76 o
  10   2   8        9.51        6.93      1.72 o
 -15   3   8        3.72        1.32      1.94 o
 -14   3   8       12.13       12.38      1.28 o
 -13   3   8        1.02       -0.48      0.86 o
 -12   3   8        8.62        9.20      1.15 o
 -11   3   8       36.26       35.50      1.87 o
 -10   3   8      143.59      146.81      9.57 o
  -9   3   8        7.85        4.84      0.87 o
  -8   3   8        3.36        5.39      1.26 o
  -7   3   8       42.12       52.39      1.58 o
  -6   3   8        0.11       -0.17      0.41 o
  -5   3   8       11.89       10.77      0.67 o
  -4   3   8        6.39        6.47      0.58 o
  -3   3   8       88.57       90.49      2.00 o
  -2   3   8      203.19      201.51      3.72 o
  -1   3   8       81.69       76.57      2.22 o
   0   3   8      502.63      479.19      8.12 o
   1   3   8       12.88       15.21      0.96 o
   2   3   8      252.16      235.93      4.47 o
   3   3   8        3.53        2.31      0.67 o
   4   3   8       11.74        9.57      1.07 o
   5   3   8        7.22        5.92      1.03 o
   6   3   8        6.03        4.85      1.44 o
   7   3   8        7.53        5.54      1.56 o
   8   3   8       46.52       46.89      3.27 o
   9   3   8       93.06      104.91      4.48 o
  10   3   8        0.24       -1.41      1.41 o
 -14   4   8       27.82       26.19      3.37 o
 -13   4   8       26.89       28.04      3.35 o
 -12   4   8        0.20        1.35      1.88 o
 -11   4   8       51.57       51.27      4.29 o
 -10   4   8       15.15       18.82      2.60 o
  -9   4   8       67.93       76.60      4.62 o
  -8   4   8      165.66      168.13      4.39 o
  -7   4   8        2.05        1.85      0.38 o
  -6   4   8       54.30       53.70      1.33 o
  -5   4   8        3.22        3.68      0.46 o
  -4   4   8       28.60       20.12      0.84 o
  -3   4   8      149.01      140.28      2.74 o
  -2   4   8       16.29       21.12      1.08 o
  -1   4   8        0.01        0.18      0.57 o
   0   4   8        5.28        3.60      0.72 o
   1   4   8      125.03      117.61      2.64 o
   2   4   8       23.70       22.70      1.65 o
   3   4   8        0.63        0.26      0.64 o
   4   4   8        0.00        0.01      0.80 o
   5   4   8       45.24       43.96      2.08 o
   6   4   8        0.94        0.55      1.15 o
   7   4   8       83.14       95.46      3.26 o
   8   4   8       12.83       14.94      1.54 o
   9   4   8       32.33       42.86      3.43 o
  10   4   8        5.17        3.17      1.64 o
 -14   5   8        4.27        3.23      2.28 o
 -13   5   8        0.02        1.17      2.07 o
 -12   5   8       48.85       47.13      4.07 o
 -11   5   8        0.40        1.55      1.96 o
 -10   5   8        0.01       -0.44      1.71 o
  -9   5   8       20.28       23.45      2.70 o
  -8   5   8        7.25       11.33      2.04 o
  -7   5   8        0.06        1.74      0.99 o
  -6   5   8        2.61        4.21      1.07 o
  -5   5   8        2.33        2.75      0.97 o
  -4   5   8        3.77        3.12      0.52 o
  -3   5   8      239.32      246.49      4.33 o
  -2   5   8        2.67        2.97      0.49 o
  -1   5   8       17.80       18.75      0.99 o
   0   5   8        9.73        9.35      1.02 o
   1   5   8       36.01       28.06      1.36 o
   2   5   8       35.88       33.13      1.45 o
   3   5   8        0.40       -0.12      0.65 o
   4   5   8       31.02       32.80      1.76 o
   5   5   8       11.47        9.50      1.17 o
   6   5   8       22.94       26.03      2.05 o
   7   5   8        2.03        0.50      2.36 o
   8   5   8        2.88        3.10      1.77 o
   9   5   8       19.49       20.26      2.22 o
  10   5   8        0.43       -1.44      1.44 o
 -14   6   8       14.76       16.81      3.19 o
 -13   6   8       23.65       24.44      3.38 o
 -12   6   8        0.00       -0.26      1.96 o
 -11   6   8        0.03        0.93      1.97 o
 -10   6   8        0.11        0.22      1.86 o
  -9   6   8        0.05       -0.60      1.65 o
  -8   6   8        0.02       -1.09      1.09 o
  -7   6   8        0.31        0.80      1.00 o
  -6   6   8        7.37        5.86      1.82 o
  -5   6   8       60.50       57.95      3.60 o
  -4   6   8        2.48        1.90      1.00 o
  -3   6   8      244.05      230.44      4.02 o
  -2   6   8        9.77        8.19      0.57 o
  -1   6   8       17.64       16.42      0.76 o
   0   6   8       95.08       95.02      2.29 o
   1   6   8        6.23        5.36      0.74 o
   2   6   8        0.23        1.42      0.80 o
   3   6   8       29.49       20.74      1.48 o
   4   6   8       68.95       68.19      2.49 o
   5   6   8        0.00       -0.84      0.84 o
   6   6   8       24.34       27.89      1.87 o
   7   6   8        1.79        0.96      1.31 o
   8   6   8        8.45        8.22      1.66 o
   9   6   8        0.00       -1.32      1.32 o
  10   6   8       23.57       24.97      3.42 o
 -14   7   8       13.05       11.54      3.03 o
 -13   7   8       36.08       33.21      3.80 o
 -12   7   8        0.96        2.14      2.22 o
 -11   7   8        3.49        6.72      2.43 o
 -10   7   8       26.55       26.43      3.39 o
  -9   7   8        2.49        3.74      1.98 o
  -8   7   8       65.66       68.24      4.51 o
  -7   7   8       74.20       73.04      4.34 o
  -6   7   8      213.55      215.05      6.13 o
  -5   7   8       30.30       37.89      2.23 o
  -4   7   8       23.57       20.55      1.67 o
  -3   7   8        0.60        1.02      0.95 o
  -2   7   8       13.24       14.55      0.69 o
  -1   7   8       35.29       38.27      1.20 o
   0   7   8       10.07        9.04      0.79 o
   1   7   8        1.05       -0.50      0.58 o
   2   7   8       64.97       63.63      2.25 o
   3   7   8       47.25       51.33      1.85 o
   4   7   8        9.95       11.96      1.08 o
   5   7   8       27.73       32.17      1.84 o
   6   7   8       38.25       43.37      2.61 o
   7   7   8      101.22      110.53      4.37 o
   8   7   8       38.06       37.96      2.66 o
   9   7   8       27.42       27.46      2.47 o
 -13   8   8        5.06        2.52      2.40 o
 -12   8   8       63.81       56.19      4.73 o
 -11   8   8        4.22        5.13      2.30 o
 -10   8   8        0.33       -1.89      1.89 o
  -9   8   8        4.73        4.02      1.77 o
  -8   8   8       15.83       15.46      1.80 o
  -7   8   8       49.12       48.06      2.78 o
  -6   8   8       13.36       14.04      3.15 o
  -5   8   8       49.90       55.15      2.82 o
  -4   8   8      202.85      192.74     10.56 o
  -3   8   8      176.60      172.90      5.22 o
  -2   8   8        2.83        3.90      0.99 o
  -1   8   8       15.05       13.54      0.63 o
   0   8   8        0.67        0.55      0.58 o
   1   8   8        0.07       -0.50      0.77 o
   2   8   8       47.98       45.56      1.75 o
   3   8   8        1.66        1.04      0.74 o
   4   8   8        0.00       -0.50      0.75 o
   5   8   8       24.32       18.53      1.84 o
   6   8   8        5.90        6.38      1.51 o
   7   8   8        9.04        9.06      1.73 o
   8   8   8       15.97       17.45      1.66 o
   9   8   8        3.79        3.74      1.53 o
 -13   9   8        0.20       -2.16      2.16 o
 -12   9   8       19.25       19.42      3.28 o
 -11   9   8        9.91       10.08      2.89 o
 -10   9   8        2.82       -0.98      2.07 o
  -9   9   8       23.91       30.36      2.47 o
  -8   9   8        3.93        5.31      1.38 o
  -7   9   8       51.14       54.90      3.02 o
  -6   9   8        6.31        9.14      1.53 o
  -5   9   8       18.07       22.62      2.59 o
  -4   9   8       57.58       50.74      4.48 o
  -3   9   8       19.51       20.40      2.17 o
  -2   9   8       47.38       48.22      2.20 o
  -1   9   8       20.89       23.42      1.59 o
   0   9   8       81.95       77.76      2.04 o
   1   9   8      143.20      142.53      3.50 o
   2   9   8       29.47       25.41      1.37 o
   3   9   8        8.74        7.57      0.93 o
   4   9   8        3.32        2.15      0.96 o
   5   9   8       99.85      106.05      5.50 o
   6   9   8        1.20        1.92      1.37 o
   7   9   8        0.18        0.67      2.08 o
   8   9   8       72.68       78.36      3.60 o
   9   9   8        0.53       -0.22      1.35 o
 -12  10   8        0.49       -1.06      2.36 o
 -11  10   8        3.19        5.31      2.64 o
 -10  10   8       43.86       40.22      4.04 o
  -9  10   8       53.15       51.45      3.57 o
  -8  10   8        0.00        0.32      1.32 o
  -7  10   8        0.14        0.56      1.17 o
  -6  10   8        3.48        2.07      1.22 o
  -5  10   8        0.40       -0.36      1.14 o
  -4  10   8       14.16       11.52      1.58 o
  -3  10   8        2.04        2.71      1.05 o
  -2  10   8      130.64      124.22      3.63 o
  -1  10   8       95.47       92.10      3.05 o
   0  10   8        2.40        3.53      0.44 o
   1  10   8        0.35        0.12      0.62 o
   2  10   8        1.63        2.78      0.75 o
   3  10   8       76.56       77.19      2.62 o
   4  10   8        0.01        0.99      0.92 o
   5  10   8       11.31       17.53      3.04 o
   6  10   8      225.51      221.98      6.78 o
   7  10   8       78.67       77.97      3.88 o
   8  10   8        0.05        0.69      1.15 o
 -12  11   8       25.38       32.66      4.09 o
 -11  11   8       37.72       44.17      4.64 o
 -10  11   8        8.23        6.81      1.75 o
  -9  11   8       18.22       17.27      2.86 o
  -8  11   8       53.57       49.19      2.99 o
  -7  11   8       33.60       30.77      2.39 o
  -6  11   8       30.36       30.58      2.44 o
  -5  11   8        2.88       -0.12      1.22 o
  -4  11   8       28.04       24.63      2.02 o
  -3  11   8      157.87      157.47      4.34 o
  -2  11   8      102.71       99.59      3.32 o
  -1  11   8       38.84       37.52      2.66 o
   0  11   8       56.65       61.28      2.62 o
   1  11   8        9.34        9.61      0.86 o
   2  11   8       45.32       43.03      1.86 o
   3  11   8        0.04        0.76      0.82 o
   4  11   8        6.01        7.18      1.14 o
   5  11   8        2.24        4.26      1.40 o
   6  11   8        2.56        2.61      1.47 o
   7  11   8        5.01        3.64      1.82 o
   8  11   8        0.85       -0.70      1.14 o
 -11  12   8        0.65        0.84      2.50 o
 -10  12   8       16.17       16.77      2.23 o
  -9  12   8        8.22       10.24      2.35 o
  -8  12   8       10.77       10.48      1.83 o
  -7  12   8        5.49        6.30      2.26 o
  -6  12   8       22.75       23.58      2.26 o
  -5  12   8       17.28       16.00      1.88 o
  -4  12   8      126.72      149.00      5.11 o
  -3  12   8        0.78        0.45      1.09 o
  -2  12   8        4.79        6.02      1.26 o
  -1  12   8       11.76       13.95      1.90 o
   0  12   8       12.74       14.27      2.31 o
   1  12   8       50.24       49.94      3.00 o
   2  12   8       43.51       45.06      1.87 o
   3  12   8        1.34        1.41      0.96 o
   4  12   8        0.89       -0.39      0.88 o
   5  12   8       90.27       96.42      4.38 o
   6  12   8       76.30       81.16      3.86 o
   7  12   8       13.29       11.37      1.85 o
 -10  13   8        0.27        1.39      1.68 o
  -9  13   8        4.63        0.83      1.58 o
  -8  13   8        0.02       -0.44      3.45 o
  -7  13   8        9.89       10.28      1.82 o
  -6  13   8        7.02        6.26      1.67 o
  -5  13   8       40.04       36.94      2.63 o
  -4  13   8       32.68       33.98      3.42 o
  -3  13   8       51.92       44.37      2.84 o
  -2  13   8       71.78       75.76      3.73 o
  -1  13   8       23.62       29.30      2.47 o
   0  13   8       93.77       92.88      4.12 o
   1  13   8       11.63       13.14      2.34 o
   2  13   8        0.19        0.76      0.59 o
   3  13   8        5.43        3.20      0.88 o
   4  13   8        2.64        0.23      1.04 o
   5  13   8        1.75        2.02      1.24 o
   6  13   8       45.60       42.80      6.00 o
 -10  14   8        5.97        7.51      2.58 o
  -9  14   8        0.90        1.02      2.15 o
  -8  14   8       15.96       20.02      3.11 o
  -7  14   8       27.92       28.08      3.40 o
  -6  14   8        3.89        2.70      2.04 o
  -5  14   8        6.28        8.85      2.37 o
  -4  14   8       13.99       15.44      2.71 o
  -3  14   8       57.95       58.10      3.47 o
  -2  14   8        2.56        1.13      1.49 o
  -1  14   8       61.96       63.63      3.68 o
   0  14   8        1.09        3.83      1.52 o
   1  14   8       15.31       18.82      2.21 o
   2  14   8        1.18        3.44      1.94 o
   3  14   8       15.73       11.96      1.02 o
   4  14   8        0.17       -0.63      0.93 o
   5  14   8        0.10        2.38      1.17 o
  -8  15   8       25.04       20.64      3.13 o
  -7  15   8       12.55       16.32      2.99 o
  -6  15   8        2.07        2.95      2.04 o
  -5  15   8       25.11       28.32      3.31 o
  -4  15   8       50.25       57.61      4.74 o
  -3  15   8       23.29       24.77      3.60 o
  -2  15   8        2.50        1.30      1.52 o
  -1  15   8       34.61       26.70      6.38 o
   0  15   8       44.06       47.38      3.16 o
   1  15   8        1.75        0.80      1.44 o
   2  15   8       12.47       13.95      2.05 o
   3  15   8        1.80        1.37      1.44 o
   4  15   8       19.99       24.63      1.97 o
  -7  16   8       35.28       43.67      4.39 o
  -6  16   8       43.42       45.35      4.23 o
  -5  16   8       13.05       13.73      2.74 o
  -4  16   8       31.10       37.01      3.88 o
  -3  16   8       24.56       29.23      3.04 o
  -2  16   8        8.69        4.44      2.29 o
  -1  16   8        0.50        1.20      1.50 o
   0  16   8        1.44        1.76      1.53 o
   1  16   8       15.33       15.43      2.14 o
   2  16   8        1.40        3.14      1.85 o
   3  16   8        1.03        1.79      1.79 o
  -5  17   8       50.71       51.11      4.51 o
  -4  17   8        0.08       -1.91      1.91 o
  -3  17   8       15.60       18.81      3.05 o
  -2  17   8       58.97       63.81      5.00 o
  -1  17   8       47.61       50.30      4.38 o
   0  17   8       18.18       15.63      2.70 o
 -14   1   9       15.30       13.40      1.54 o
 -13   1   9        1.52       -0.62      1.84 o
 -12   1   9        2.92        3.56      1.53 o
 -11   1   9        5.71        5.33      2.58 o
 -10   1   9       17.42       17.59      1.95 o
  -9   1   9        1.95        1.55      1.90 o
  -8   1   9      180.38      184.78      6.52 o
  -7   1   9        6.23        8.49      1.12 o
  -6   1   9       13.22       13.62      1.31 o
  -5   1   9        2.53        0.73      0.80 o
  -4   1   9        0.48       -0.30      0.87 o
  -3   1   9       30.98       35.12      1.54 o
  -2   1   9      140.19      144.32      3.46 o
  -1   1   9        6.01        4.06      1.01 o
   0   1   9       95.89       97.92      2.77 o
   1   1   9      405.51      386.74      6.81 o
   2   1   9       87.52       85.04      2.71 o
   3   1   9        0.08       -1.03      1.03 o
   4   1   9        7.26        7.30      1.36 o
   5   1   9        0.13       -0.50      1.20 o
   6   1   9        0.28        0.40      1.04 o
   7   1   9        5.58        8.90      1.76 o
   8   1   9        0.28       -0.38      1.18 o
   9   1   9       16.23       16.70      1.89 o
 -14   2   9        0.09       -0.81      0.96 o
 -13   2   9        0.03       -0.12      0.94 o
 -12   2   9       50.18       52.65      3.06 o
 -11   2   9        0.26       -0.28      0.91 o
 -10   2   9        6.23        6.90      1.84 o
  -9   2   9       20.91       16.39      1.36 o
  -8   2   9        3.19        3.94      0.93 o
  -7   2   9        9.08        9.03      1.10 o
  -6   2   9        6.57        7.34      1.02 o
  -5   2   9       11.98       10.59      1.12 o
  -4   2   9        9.44        8.42      0.85 o
  -3   2   9      137.22      127.96      3.16 o
  -2   2   9        0.83        0.02      0.69 o
  -1   2   9        5.56        4.03      0.78 o
   0   2   9      293.02      295.73      7.14 o
   1   2   9      116.58      118.39      4.54 o
   2   2   9        8.34        9.49      1.08 o
   3   2   9        8.05        7.90      1.05 o
   4   2   9       17.09       13.81      1.68 o
   5   2   9       54.65       56.04      3.14 o
   6   2   9       22.47       19.78      2.11 o
   7   2   9        0.83        2.87      1.22 o
   8   2   9       35.37       44.18      2.47 o
   9   2   9        3.49        5.38      1.48 o
 -14   3   9        1.94       -1.38      1.85 o
 -13   3   9       10.16       11.77      1.66 o
 -12   3   9        4.80        5.40      0.92 o
 -11   3   9       37.40       35.97      1.85 o
 -10   3   9        4.13        2.86      0.84 o
  -9   3   9       31.22       26.30      1.61 o
  -8   3   9      101.60       95.69      3.10 o
  -7   3   9        7.89        7.29      0.95 o
  -6   3   9       17.28       15.47      1.20 o
  -5   3   9        0.07        0.01      0.69 o
  -4   3   9      256.61      240.72      5.13 o
  -3   3   9      156.30      158.72      3.71 o
  -2   3   9        0.95        0.51      0.65 o
  -1   3   9        8.07        7.59      0.88 o
   0   3   9       39.18       37.74      1.73 o
   1   3   9       64.74       66.40      2.29 o
   2   3   9        5.36        4.78      0.97 o
   3   3   9       27.01       32.78      1.54 o
   4   3   9        2.45        3.81      0.98 o
   5   3   9       25.57       27.43      2.30 o
   6   3   9       11.98       10.22      1.79 o
   7   3   9        9.79       10.77      1.56 o
   8   3   9       35.17       40.82      2.36 o
   9   3   9        0.61        0.36      2.33 o
 -14   4   9        7.78        5.10      2.38 o
 -13   4   9        0.33       -1.51      1.92 o
 -12   4   9       17.51       17.97      2.81 o
 -11   4   9        0.11        2.07      1.84 o
 -10   4   9       98.03      104.12      5.71 o
  -9   4   9       98.40       99.99      5.54 o
  -8   4   9       69.13       78.00      4.79 o
  -7   4   9       11.90       10.62      0.86 o
  -6   4   9        0.89        1.00      0.75 o
  -5   4   9       56.54       51.08      1.46 o
  -4   4   9       45.75       40.53      1.59 o
  -3   4   9       82.63       74.42      2.23 o
  -2   4   9        2.19        2.88      0.73 o
  -1   4   9      133.11      129.91      3.27 o
   0   4   9        0.76        1.21      0.73 o
   1   4   9        6.26        4.41      0.79 o
   2   4   9      131.30      128.43      2.98 o
   3   4   9       66.30       67.98      2.12 o
   4   4   9        4.46        3.41      1.04 o
   5   4   9      207.09      221.71      5.36 o
   6   4   9       34.87       44.61      2.90 o
   7   4   9       26.41       26.76      2.36 o
   8   4   9        0.02       -0.63      1.28 o
   9   4   9        7.44        6.43      1.73 o
 -14   5   9       64.90       75.79      5.73 o
 -13   5   9        9.26        6.57      2.40 o
 -12   5   9        0.01       -1.81      1.86 o
 -11   5   9       54.71       54.38      4.58 o
 -10   5   9       30.10       34.23      3.39 o
  -9   5   9      121.59      133.69      6.65 o
  -8   5   9       31.43       27.31      2.91 o
  -7   5   9      298.49      318.34     12.04 o
  -6   5   9        0.30        1.60      1.11 o
  -5   5   9        0.24        0.48      0.43 o
  -4   5   9        2.71        3.48      0.46 o
  -3   5   9        3.78        3.12      1.01 o
  -2   5   9       36.04       32.46      2.43 o
  -1   5   9        0.49        0.82      0.68 o
   0   5   9      124.94      121.56      2.80 o
   1   5   9        0.04       -0.06      0.76 o
   2   5   9      162.63      172.21      3.67 o
   3   5   9        0.01       -0.71      0.71 o
   4   5   9       48.82       58.87      2.45 o
   5   5   9        4.17        4.54      1.13 o
   6   5   9       47.15       56.22      3.32 o
   7   5   9       30.80       29.43      2.50 o
   8   5   9       37.31       37.82      5.80 o
   9   5   9        1.76        0.32      3.35 o
 -13   6   9       45.02       47.73      4.37 o
 -12   6   9        3.33        3.42      2.22 o
 -11   6   9        0.21       -0.86      2.01 o
 -10   6   9        0.00        1.19      1.97 o
  -9   6   9        0.44        2.29      1.91 o
  -8   6   9        0.00       -0.40      1.77 o
  -7   6   9       37.56       40.16      2.48 o
  -6   6   9       78.76       85.84      3.45 o
  -5   6   9      187.17      177.77      5.39 o
  -4   6   9      108.51      106.63      3.82 o
  -3   6   9        2.45        3.08      0.44 o
  -2   6   9        2.60        2.39      0.65 o
  -1   6   9       33.24       30.09      1.34 o
   0   6   9        0.33        0.48      0.63 o
   1   6   9       84.11       83.73      2.31 o
   2   6   9       47.98       46.73      1.83 o
   3   6   9        0.08        1.03      0.77 o
   4   6   9        0.08       -0.83      0.93 o
   5   6   9        7.29        8.03      1.28 o
   6   6   9       30.28       29.25      2.48 o
   7   6   9        1.09        2.43      2.07 o
   8   6   9       12.76       14.43      1.94 o
   9   6   9        9.46        8.06      2.91 o
 -13   7   9        6.60        6.84      2.69 o
 -12   7   9       30.44       36.22      4.04 o
 -11   7   9       14.15       11.79      2.68 o
 -10   7   9        2.17       -1.16      1.98 o
  -9   7   9       19.37       19.28      2.95 o
  -8   7   9        0.06       -0.72      1.77 o
  -7   7   9       12.74       16.10      1.81 o
  -6   7   9        0.90        1.41      1.16 o
  -5   7   9       36.96       34.16      3.36 o
  -4   7   9        5.40        8.18      1.35 o
  -3   7   9       46.92       46.57      2.56 o
  -2   7   9       35.44       33.03      1.04 o
  -1   7   9        6.30        6.04      1.30 o
   0   7   9        6.14        8.92      0.85 o
   1   7   9       59.29       54.12      1.90 o
   2   7   9       69.01       68.34      2.18 o
   3   7   9       33.02       34.44      1.63 o
   4   7   9       13.43       15.05      1.45 o
   5   7   9       42.93       48.29      2.40 o
   6   7   9        1.15        2.24      2.94 o
   7   7   9       35.51       41.61      3.98 o
   8   7   9        1.96        0.56      1.36 o
 -13   8   9        1.04        0.43      2.25 o
 -12   8   9       33.49       43.33      4.43 o
 -11   8   9       48.70       45.03      4.35 o
 -10   8   9        0.00        0.27      2.07 o
  -9   8   9        1.47        1.36      2.00 o
  -8   8   9       24.86       25.10      3.30 o
  -7   8   9       31.93       35.72      2.50 o
  -6   8   9        7.24       10.63      1.62 o
  -5   8   9       13.30       16.69      1.75 o
  -4   8   9        1.20        0.77      1.11 o
  -3   8   9       85.06       82.45      4.13 o
  -2   8   9        0.03       -1.05      1.05 o
  -1   8   9       10.45       10.65      0.80 o
   0   8   9       13.70       14.39      1.21 o
   1   8   9        0.65        0.94      0.73 o
   2   8   9       10.26       12.69      1.73 o
   3   8   9       60.77       60.43      2.28 o
   4   8   9        0.39        1.39      1.26 o
   5   8   9        4.51        4.31      1.45 o
   6   8   9       89.53       90.54      3.99 o
   7   8   9       34.08       39.63      3.80 o
   8   8   9        4.12        3.41      1.87 o
 -12   9   9       25.95       26.06      3.72 o
 -11   9   9        0.60        0.56      2.29 o
 -10   9   9        0.02       -0.92      2.16 o
  -9   9   9        1.41       -0.40      2.10 o
  -8   9   9       16.87       19.09      2.00 o
  -7   9   9       19.44       16.95      4.84 o
  -6   9   9       17.95       15.88      2.70 o
  -5   9   9       24.25       22.05      2.22 o
  -4   9   9       19.25       16.14      1.82 o
  -3   9   9      122.71      134.58      4.68 o
  -2   9   9      141.34      150.65      4.84 o
  -1   9   9       15.34       15.65      1.46 o
   0   9   9        0.39       -0.09      0.84 o
   1   9   9       58.35       56.99      1.94 o
   2   9   9        3.38        2.80      0.85 o
   3   9   9        0.13       -0.01      0.94 o
   4   9   9       35.69       33.08      3.66 o
   5   9   9       50.87       55.12      3.15 o
   6   9   9       31.86       33.00      2.52 o
   7   9   9        5.66        4.03      1.65 o
   8   9   9        0.35        1.75      2.12 o
 -12  10   9        1.34        0.45      2.46 o
 -11  10   9       22.16       16.82      3.20 o
 -10  10   9       43.14       50.72      4.77 o
  -9  10   9        1.81        1.97      2.27 o
  -8  10   9       19.36       26.78      2.40 o
  -7  10   9        0.65       -1.18      1.31 o
  -6  10   9        0.49        1.28      1.34 o
  -5  10   9        9.78       10.73      2.42 o
  -4  10   9        2.02        2.71      1.32 o
  -3  10   9        0.56        0.90      1.26 o
  -2  10   9       20.01       18.24      1.61 o
  -1  10   9        3.96        4.21      1.16 o
   0  10   9        4.28        5.56      1.19 o
   1  10   9       24.42       23.96      1.31 o
   2  10   9        3.11        1.32      1.03 o
   3  10   9       12.26       12.65      1.33 o
   4  10   9       73.33       78.93      3.53 o
   5  10   9      110.91      120.94      4.62 o
   6  10   9        0.37        1.95      1.47 o
   7  10   9       13.00       11.20      2.37 o
 -11  11   9        3.42        2.47      2.56 o
 -10  11   9        3.84        4.12      2.66 o
  -9  11   9       28.58       28.45      2.56 o
  -8  11   9        0.27       -0.17      1.67 o
  -7  11   9       27.30       24.55      2.31 o
  -6  11   9        0.25        1.42      1.42 o
  -5  11   9       15.58       15.46      1.84 o
  -4  11   9        9.46       11.85      2.00 o
  -3  11   9       35.55       37.44      2.60 o
  -2  11   9        8.09        4.95      1.28 o
  -1  11   9       49.67       54.77      2.69 o
   0  11   9       36.12       36.28      3.54 o
   1  11   9       23.28       21.93      1.25 o
   2  11   9       10.69        9.76      1.09 o
   3  11   9       37.35       37.51      1.96 o
   4  11   9        2.18        3.75      1.34 o
   5  11   9        2.08        0.58      3.22 o
   6  11   9        7.66        8.66      2.49 o
 -10  12   9        3.01        2.09      2.56 o
  -9  12   9        0.01        0.16      1.55 o
  -8  12   9        0.00        1.72      1.56 o
  -7  12   9       28.68       28.67      2.60 o
  -6  12   9        0.90        0.87      1.75 o
  -5  12   9      129.67      138.67      5.15 o
  -4  12   9      128.63      140.37      5.17 o
  -3  12   9       25.15       26.75      2.35 o
  -2  12   9        4.71        3.84      1.26 o
  -1  12   9       96.18      112.02      4.62 o
   0  12   9       18.16       16.44      2.00 o
   1  12   9       26.55       28.76      2.52 o
   2  12   9        0.12       -0.88      0.88 o
   3  12   9        0.91        0.41      0.84 o
   4  12   9        0.00       -0.45      1.09 o
   5  12   9       21.39       20.43      2.06 o
   6  12   9        6.13        3.53      1.59 o
  -9  13   9       30.76       30.36      2.74 o
  -8  13   9       12.64       12.40      1.99 o
  -7  13   9        0.37       -1.57      3.15 o
  -6  13   9        5.60        5.93      1.69 o
  -5  13   9        2.59        4.58      1.61 o
  -4  13   9        2.34        4.19      2.05 o
  -3  13   9       21.76       27.31      3.22 o
  -2  13   9       21.07       22.11      2.28 o
  -1  13   9       15.05       15.28      2.04 o
   0  13   9      167.76      168.37      5.93 o
   1  13   9       59.78       56.29      3.41 o
   2  13   9       36.72       38.83      2.88 o
   3  13   9        0.07       -0.31      0.80 o
   4  13   9        0.85        1.46      1.34 o
   5  13   9       17.12       15.48      2.07 o
  -8  14   9        3.38        2.44      2.10 o
  -7  14   9       15.83       16.16      3.02 o
  -6  14   9        4.59        6.65      2.33 o
  -5  14   9       75.95       79.83      5.55 o
  -4  14   9       28.24       37.75      3.96 o
  -3  14   9        6.77        9.25      2.42 o
  -2  14   9        8.59       10.43      2.64 o
  -1  14   9       34.40       41.38      3.72 o
   0  14   9       12.57       12.67      2.03 o
   1  14   9       71.68       81.99      4.11 o
   2  14   9       12.86       14.55      2.10 o
   3  14   9        5.04        5.69      1.76 o
   4  14   9        7.93        8.47      1.37 o
  -7  15   9        2.14        2.56      2.30 o
  -6  15   9       37.11       34.05      3.85 o
  -5  15   9        3.64        2.22      2.17 o
  -4  15   9        2.61        5.32      2.46 o
  -3  15   9       46.44       57.84      4.87 o
  -2  15   9       46.87       42.30      3.08 o
  -1  15   9       10.18        8.72      1.87 o
   0  15   9        0.26        1.91      1.65 o
   1  15   9        0.11       -0.89      2.68 o
   2  15   9       17.39       18.25      2.82 o
  -5  16   9       11.52       10.60      2.81 o
  -4  16   9        0.10        1.00      2.08 o
  -3  16   9        0.10        0.93      1.96 o
  -2  16   9       17.54       14.75      2.81 o
  -1  16   9        2.00        0.71      1.91 o
   0  16   9       23.81       25.87      3.31 o
 -14   0  10       11.75        8.32      1.94 o
 -13   0  10        7.22        7.87      1.91 o
 -12   0  10        4.92        2.16      1.54 o
 -11   0  10       12.99       13.10      2.04 o
 -10   0  10        2.86        3.57      1.60 o
  -9   0  10        0.06       -1.26      1.26 o
  -8   0  10      103.48       99.44      4.87 o
  -7   0  10       22.96       17.29      2.05 o
  -6   0  10        0.60        0.01      1.23 o
  -5   0  10        1.86        3.07      1.35 o
  -4   0  10       76.63       74.90      4.07 o
  -3   0  10       26.32       21.72      2.27 o
  -2   0  10       51.81       47.51      3.45 o
  -1   0  10       44.43       46.73      3.59 o
   0   0  10      247.57      249.43      9.68 o
   1   0  10        1.35       -1.58      1.58 o
   2   0  10      103.03       95.71      5.39 o
   3   0  10       11.36        8.53      2.09 o
   4   0  10        0.03        0.91      1.89 o
   5   0  10       22.50       29.53      3.57 o
   6   0  10        0.58        1.00      2.16 o
   7   0  10        7.94        4.88      2.66 o
   8   0  10        8.45        8.78      3.13 o
 -14   1  10       14.74       11.16      1.40 o
 -13   1  10        1.45       -0.66      1.01 o
 -12   1  10       10.97        7.55      1.29 o
 -11   1  10        3.68        3.93      1.15 o
 -10   1  10        0.54        0.90      1.14 o
  -9   1  10        0.28        0.74      1.75 o
  -8   1  10        4.09        4.24      1.08 o
  -7   1  10       25.48       22.30      1.58 o
  -6   1  10       31.53       27.03      2.50 o
  -5   1  10       75.14       72.26      3.76 o
  -4   1  10       14.60       14.22      1.34 o
  -3   1  10       52.49       53.17      2.49 o
  -2   1  10        0.49        0.50      1.29 o
  -1   1  10       43.20       44.76      2.48 o
   0   1  10      507.58      502.06     12.28 o
   1   1  10       75.76       79.68      3.91 o
   2   1  10        2.25        0.84      1.30 o
   3   1  10        0.47       -0.42      1.17 o
   4   1  10        0.25       -0.99      1.31 o
   5   1  10       36.19       40.06      3.16 o
   6   1  10        9.14       10.39      1.97 o
   7   1  10       36.00       42.04      3.14 o
   8   1  10       12.13       13.14      2.32 o
 -14   2  10        0.25       -0.17      0.85 o
 -13   2  10        9.60        7.99      1.16 o
 -12   2  10       15.17       16.43      1.87 o
 -11   2  10        6.37        6.96      1.15 o
 -10   2  10      110.81      112.15      3.69 o
  -9   2  10      131.81      121.39      3.83 o
  -8   2  10        0.05       -0.14      0.96 o
  -7   2  10        0.02       -0.38      1.62 o
  -6   2  10       30.44       29.83      2.45 o
  -5   2  10       69.29       62.77      2.58 o
  -4   2  10       92.26       78.65      2.96 o
  -3   2  10       12.73       11.26      1.49 o
  -2   2  10      107.00      106.45      4.47 o
  -1   2  10       10.31        8.39      1.04 o
   0   2  10       12.94       12.55      1.18 o
   1   2  10        9.72        9.82      1.15 o
   2   2  10       11.59       10.55      1.20 o
   3   2  10        1.51        0.25      1.23 o
   4   2  10       33.72       32.46      2.40 o
   5   2  10       34.95       39.04      2.74 o
   6   2  10        4.54        2.19      4.00 o
   7   2  10        0.10       -1.18      1.18 o
   8   2  10        7.05        8.18      1.61 o
 -13   3  10        0.35       -1.84      1.84 o
 -12   3  10        4.41       -1.39      1.89 o
 -11   3  10      157.32      158.78      4.62 o
 -10   3  10        8.78        8.62      1.00 o
  -9   3  10        0.41        1.62      0.98 o
  -8   3  10       75.72       78.52      6.14 o
  -7   3  10        2.79        0.08      0.81 o
  -6   3  10        8.76       10.05      2.36 o
  -5   3  10        2.74        2.03      0.87 o
  -4   3  10       12.72       15.08      2.23 o
  -3   3  10       14.54       12.36      1.28 o
  -2   3  10       20.44       21.39      1.35 o
  -1   3  10       73.74       70.17      2.38 o
   0   3  10        6.81        8.80      1.04 o
   1   3  10      161.55      165.10      4.16 o
   2   3  10       13.64       14.17      1.77 o
   3   3  10       32.01       35.97      2.50 o
   4   3  10        3.99        2.94      1.40 o
   5   3  10       30.80       30.94      2.44 o
   6   3  10        7.83        5.06      1.67 o
   7   3  10       36.97       40.49      3.41 o
   8   3  10       15.90       13.51      1.76 o
 -13   4  10        8.60        4.05      2.28 o
 -12   4  10       22.96       26.04      3.30 o
 -11   4  10        4.45        3.01      2.13 o
 -10   4  10       31.87       38.42      3.63 o
  -9   4  10       25.91       24.93      2.98 o
  -8   4  10       33.94       30.40      3.16 o
  -7   4  10        6.69        5.64      0.80 o
  -6   4  10       22.14       19.38      1.69 o
  -5   4  10        4.60        2.07      0.81 o
  -4   4  10        0.11        0.53      0.81 o
  -3   4  10        3.19        2.79      0.76 o
  -2   4  10       25.07       21.92      2.03 o
  -1   4  10       37.38       34.86      2.31 o
   0   4  10        3.43        2.77      0.90 o
   1   4  10      100.35      104.67      3.15 o
   2   4  10        0.43        0.12      0.77 o
   3   4  10        0.44        0.61      0.82 o
   4   4  10        0.05       -1.01      2.05 o
   5   4  10       10.07       13.26      2.61 o
   6   4  10        5.11        5.08      1.95 o
   7   4  10       10.31       11.29      1.57 o
   8   4  10        1.36        0.82      1.46 o
 -13   5  10        5.20        3.40      2.33 o
 -12   5  10        8.40        7.86      2.45 o
 -11   5  10        8.95        8.47      2.51 o
 -10   5  10        6.78        5.11      2.24 o
  -9   5  10        7.29        4.57      2.14 o
  -8   5  10       30.96       29.60      3.24 o
  -7   5  10       14.20       18.92      2.81 o
  -6   5  10       41.70       39.53      3.42 o
  -5   5  10       67.69       60.60      1.63 o
  -4   5  10       28.32       26.46      2.02 o
  -3   5  10       30.82       26.62      2.21 o
  -2   5  10        1.99        1.50      0.73 o
  -1   5  10        3.99        3.79      0.83 o
   0   5  10        1.09        1.55      0.84 o
   1   5  10       14.15       14.13      1.12 o
   2   5  10        7.08        8.21      1.00 o
   3   5  10        0.50       -0.81      0.81 o
   4   5  10        5.30        5.00      1.24 o
   5   5  10       42.30       45.62      2.92 o
   6   5  10        0.79        1.37      1.52 o
   7   5  10        3.98        6.83      1.77 o
   8   5  10        6.29        5.39      1.73 o
 -13   6  10        0.80        0.04      2.33 o
 -12   6  10       12.23       13.35      3.00 o
 -11   6  10        7.21        5.44      2.43 o
 -10   6  10       42.43       47.48      4.31 o
  -9   6  10        2.15        2.33      2.13 o
  -8   6  10       79.07       92.88      5.80 o
  -7   6  10        2.33       -0.61      1.79 o
  -6   6  10       25.13       21.21      2.83 o
  -5   6  10       17.08       14.94      1.70 o
  -4   6  10        0.02       -1.56      1.56 o
  -3   6  10        8.81        8.04      0.82 o
  -2   6  10        6.15        6.64      0.90 o
  -1   6  10       36.63       38.51      1.78 o
   0   6  10        8.88        9.16      1.06 o
   1   6  10        2.73        6.28      0.94 o
   2   6  10       55.02       54.75      2.08 o
   3   6  10       38.66       37.15      1.77 o
   4   6  10      165.17      182.09      4.80 o
   5   6  10        2.02        3.55      1.97 o
   6   6  10       22.41       22.10      3.21 o
   7   6  10        1.35       -1.50      2.02 o
 -12   7  10        2.06       -0.09      2.28 o
 -11   7  10        0.09        0.59      2.26 o
 -10   7  10       14.09       12.93      2.93 o
  -9   7  10        1.61        3.07      2.30 o
  -8   7  10      184.44      188.18      8.82 o
  -7   7  10       28.74       20.83      2.91 o
  -6   7  10        5.71        7.25      2.25 o
  -5   7  10        5.35        6.15      1.45 o
  -4   7  10       10.19       11.53      3.15 o
  -3   7  10       26.99       31.18      4.30 o
  -2   7  10       14.50       15.15      1.97 o
  -1   7  10       40.94       43.06      1.85 o
   0   7  10        3.04        3.43      1.07 o
   1   7  10      205.48      210.69      4.40 o
   2   7  10       10.77        9.95      1.45 o
   3   7  10       10.71       13.30      1.23 o
   4   7  10        6.80        5.83      1.28 o
   5   7  10       39.01       44.64      4.40 o
   6   7  10       26.21       20.81      2.99 o
   7   7  10        0.10        3.56      2.18 o
 -12   8  10        1.99        3.44      2.58 o
 -11   8  10        1.07       -0.12      2.31 o
 -10   8  10        9.05       10.21      2.81 o
  -9   8  10        0.13        0.86      2.24 o
  -8   8  10       44.07       40.37      4.13 o
  -7   8  10        0.51        0.50      2.01 o
  -6   8  10       83.19       78.12      3.66 o
  -5   8  10      122.56      123.69      4.59 o
  -4   8  10       21.23       19.39      2.14 o
  -3   8  10        0.95       -0.28      1.23 o
  -2   8  10        0.07       -1.13      1.13 o
  -1   8  10       96.89      109.49      3.46 o
   0   8  10        5.26        7.16      0.92 o
   1   8  10        4.38        3.98      0.89 o
   2   8  10        0.10        0.75      0.87 o
   3   8  10       13.39       12.85      1.27 o
   4   8  10       32.15       30.60      1.99 o
   5   8  10        0.01        2.85      1.69 o
   6   8  10        0.51        1.20      1.99 o
   7   8  10       20.04       24.86      3.27 o
 -11   9  10        6.84       10.53      3.08 o
 -10   9  10        0.12        0.22      2.41 o
  -9   9  10        1.39       -0.61      2.17 o
  -8   9  10       25.62       24.41      3.36 o
  -7   9  10        1.15        2.48      2.24 o
  -6   9  10       41.55       48.29      3.04 o
  -5   9  10       67.75       77.31      4.27 o
  -4   9  10        1.59        0.71      1.32 o
  -3   9  10        0.00        0.23      1.22 o
  -2   9  10        3.73        3.50      1.90 o
  -1   9  10       25.23       22.46      1.70 o
   0   9  10       22.24       23.17      1.31 o
   1   9  10        7.78        8.18      0.99 o
   2   9  10       11.97       14.70      1.30 o
   3   9  10        7.73        6.87      1.88 o
   4   9  10       44.37       49.86      2.97 o
   5   9  10        3.14        5.44      1.53 o
   6   9  10       20.04       22.45      3.02 o
 -11  10  10       25.09       28.22      4.04 o
 -10  10  10        9.20        7.98      2.96 o
  -9  10  10        0.11        1.71      2.36 o
  -8  10  10        0.42        2.45      2.46 o
  -7  10  10       14.74       12.71      3.10 o
  -6  10  10        4.24        6.25      2.27 o
  -5  10  10        4.41        4.78      1.59 o
  -4  10  10        0.30        0.72      1.42 o
  -3  10  10        0.74       -0.79      3.24 o
  -2  10  10        5.00        2.80      2.39 o
  -1  10  10        3.86        2.40      1.27 o
   0  10  10        0.04       -0.59      1.05 o
   1  10  10       51.45       52.25      1.92 o
   2  10  10       12.18       12.32      1.31 o
   3  10  10        0.37       -0.60      1.37 o
   4  10  10       28.96       36.92      2.52 o
   5  10  10      100.95      106.89      4.36 o
   6  10  10       33.58       30.43      3.26 o
 -10  11  10       37.83       40.24      4.55 o
  -9  11  10       66.14       73.24      6.20 o
  -8  11  10        2.10        3.20      2.57 o
  -7  11  10       16.40       19.21      2.25 o
  -6  11  10        1.50        3.36      1.50 o
  -5  11  10        7.94        7.25      1.67 o
  -4  11  10      176.08      188.11      6.29 o
  -3  11  10      129.76      129.15      5.72 o
  -2  11  10        0.42       -1.29      1.29 o
  -1  11  10        7.82        6.86      1.61 o
   0  11  10       89.00       92.51      4.25 o
   1  11  10        9.15        8.74      0.88 o
   2  11  10        0.56       -0.42      1.31 o
   3  11  10      113.93      124.28      3.68 o
   4  11  10        6.80        6.69      1.48 o
   5  11  10        0.03        0.49      1.35 o
  -9  12  10       10.16       10.61      3.13 o
  -8  12  10       15.81       15.78      2.27 o
  -7  12  10       21.09       17.73      2.22 o
  -6  12  10      130.00      131.57      6.98 o
  -5  12  10        0.00        1.22      1.51 o
  -4  12  10        4.99        6.37      1.77 o
  -3  12  10        9.00       11.09      1.89 o
  -2  12  10        5.41        7.86      2.30 o
  -1  12  10        0.46        2.26      1.54 o
   0  12  10       22.25       27.08      2.53 o
   1  12  10       14.45       16.14      2.20 o
   2  12  10        1.21        1.19      0.72 o
   3  12  10        7.26        8.40      1.15 o
   4  12  10       35.13       36.19      2.48 o
  -8  13  10        1.76       -0.25      1.62 o
  -7  13  10        0.13       -0.68      1.54 o
  -6  13  10        0.13        3.07      1.58 o
  -5  13  10        0.34       -0.90      2.36 o
  -4  13  10       13.15       13.62      2.78 o
  -3  13  10        4.97        6.30      2.28 o
  -2  13  10        1.32        0.36      2.08 o
  -1  13  10       12.64       12.88      4.61 o
   0  13  10        1.08       -0.06      2.65 o
   1  13  10        2.90        2.60      2.06 o
   2  13  10       18.91       18.32      2.25 o
   3  13  10       26.97       28.36      3.12 o
  -7  14  10        2.54        1.66      2.22 o
  -6  14  10       81.67       87.27      6.09 o
  -5  14  10       18.28       17.50      3.15 o
  -4  14  10        7.79       13.73      2.92 o
  -3  14  10        3.27        5.03      2.33 o
  -2  14  10        0.04       -0.12      1.96 o
  -1  14  10        0.87        1.03      1.57 o
   0  14  10       16.99       19.91      2.45 o
   1  14  10        1.25        2.34      2.18 o
  -4  15  10        4.14        4.68      2.44 o
  -3  15  10        2.75        3.11      2.18 o
  -2  15  10        0.67       -0.28      1.96 o
  -1  15  10       17.26       15.60      3.03 o
 -13   1  11        4.91        7.27      1.22 o
 -12   1  11        2.27        0.42      1.01 o
 -11   1  11       39.26       39.92      2.29 o
 -10   1  11        0.37        0.55      1.01 o
  -9   1  11        4.09        4.89      1.43 o
  -8   1  11       17.09       17.49      1.53 o
  -7   1  11        0.30        0.71      0.98 o
  -6   1  11        7.28        9.76      1.30 o
  -5   1  11       12.92       14.01      1.42 o
  -4   1  11        9.99       11.42      1.39 o
  -3   1  11        6.84        6.80      1.24 o
  -2   1  11       15.34       15.85      2.14 o
  -1   1  11       61.00       62.73      3.08 o
   0   1  11       23.58       20.23      1.87 o
   1   1  11        0.82       -0.40      1.20 o
   2   1  11       16.68       13.92      2.37 o
   3   1  11        1.17        1.12      3.48 o
   4   1  11        5.25        4.77      1.64 o
   5   1  11       14.34       12.18      2.08 o
   6   1  11        1.21       -1.87      1.87 o
   7   1  11       29.20       32.76      3.02 o
 -13   2  11        0.13        0.76      1.81 o
 -12   2  11        0.63        0.91      0.92 o
 -11   2  11        4.47        3.62      1.05 o
 -10   2  11       26.36       25.61      1.71 o
  -9   2  11        1.77        2.61      1.05 o
  -8   2  11       25.53       25.84      2.01 o
  -7   2  11        5.30        7.01      1.19 o
  -6   2  11        7.86        7.70      1.48 o
  -5   2  11      159.30      151.35      4.62 o
  -4   2  11        7.32        7.56      1.52 o
  -3   2  11       24.17       20.75      1.70 o
  -2   2  11       10.23       10.02      1.40 o
  -1   2  11      102.98       99.66      3.81 o
   0   2  11       13.25       13.69      1.68 o
   1   2  11       11.88       13.85      1.78 o
   2   2  11        7.28        3.74      1.40 o
   3   2  11       12.23       12.00      3.76 o
   4   2  11        9.12        6.08      1.69 o
   5   2  11        0.11        0.42      1.60 o
   6   2  11        0.07        0.14      1.63 o
   7   2  11        1.40        4.79      1.88 o
 -13   3  11        1.95        1.21      1.98 o
 -12   3  11        0.78       -1.25      1.83 o
 -11   3  11        0.47        0.91      1.92 o
 -10   3  11        1.37        2.16      1.85 o
  -9   3  11       13.46       14.87      1.43 o
  -8   3  11        0.26       -1.27      1.34 o
  -7   3  11        0.07       -1.01      1.01 o
  -6   3  11       36.71       34.07      2.01 o
  -5   3  11       23.97       22.14      1.94 o
  -4   3  11       16.05       15.91      1.58 o
  -3   3  11       23.53       22.79      2.43 o
  -2   3  11       42.37       39.29      3.32 o
  -1   3  11        8.68        6.39      1.30 o
   0   3  11        4.69        5.05      1.32 o
   1   3  11        1.52        0.02      1.20 o
   2   3  11       20.14       22.05      2.10 o
   3   3  11       49.94       53.61      3.22 o
   4   3  11       91.87      103.26      4.45 o
   5   3  11        4.80        2.18      1.61 o
   6   3  11        0.55       -0.02      2.09 o
   7   3  11        0.36        0.38      1.70 o
 -12   4  11       17.85       17.09      2.94 o
 -11   4  11       79.27       74.43      5.30 o
 -10   4  11       55.84       63.99      4.93 o
  -9   4  11       39.70       39.01      3.76 o
  -8   4  11       46.67       43.51      3.93 o
  -7   4  11       82.63       83.04      2.77 o
  -6   4  11        1.02        0.81      0.81 o
  -5   4  11       56.52       57.22      2.49 o
  -4   4  11        0.14        1.16      0.95 o
  -3   4  11       15.75       17.32      1.55 o
  -2   4  11        3.47        2.04      1.09 o
  -1   4  11       82.00       82.23      3.38 o
   0   4  11       25.32       24.30      1.97 o
   1   4  11        9.93        7.81      1.18 o
   2   4  11       61.73       59.24      2.55 o
   3   4  11       36.05       36.38      2.63 o
   4   4  11      164.48      183.96      8.23 o
   5   4  11        0.86        0.05      2.74 o
   6   4  11       12.37       17.09      3.14 o
   7   4  11        5.89        6.35      1.91 o
 -12   5  11       11.66        9.91      2.70 o
 -11   5  11       22.99       24.68      3.32 o
 -10   5  11        0.18        0.60      2.08 o
  -9   5  11       49.40       57.23      4.88 o
  -8   5  11       35.53       32.13      3.45 o
  -7   5  11        7.51        7.56      2.45 o
  -6   5  11        0.17       -0.81      1.90 o
  -5   5  11        4.13        4.38      0.80 o
  -4   5  11       13.01       12.67      1.74 o
  -3   5  11        5.24        5.34      1.08 o
  -2   5  11       34.62       33.62      2.12 o
  -1   5  11       48.90       51.96      4.00 o
   0   5  11      195.17      205.89      4.98 o
   1   5  11       30.18       28.89      1.81 o
   2   5  11       44.45       42.31      2.19 o
   3   5  11        9.23       11.60      3.27 o
   4   5  11       15.33       21.23      2.22 o
   5   5  11       21.38       19.60      3.44 o
   6   5  11        4.66        5.02      1.75 o
 -12   6  11        5.09        5.72      2.61 o
 -11   6  11        0.30       -0.90      2.18 o
 -10   6  11        4.47        5.89      2.37 o
  -9   6  11       27.64       21.72      3.20 o
  -8   6  11        8.74        9.19      2.51 o
  -7   6  11       89.20       91.25      5.89 o
  -6   6  11       55.98       50.50      4.36 o
  -5   6  11       37.23       31.81      3.50 o
  -4   6  11        2.57        2.51      2.08 o
  -3   6  11        7.22        5.42      0.97 o
  -2   6  11        1.17        0.71      0.79 o
  -1   6  11        0.02        0.91      0.85 o
   0   6  11       49.75       45.64      2.14 o
   1   6  11        6.60        4.83      1.58 o
   2   6  11       26.65       28.06      1.84 o
   3   6  11        3.67        3.31      1.21 o
   4   6  11        7.48        7.08      3.31 o
   5   6  11        0.39       -0.36      1.77 o
   6   6  11        0.55        3.56      2.29 o
 -11   7  11        6.69        3.80      2.50 o
 -10   7  11        9.10        8.35      2.69 o
  -9   7  11        6.45        6.72      2.67 o
  -8   7  11        4.37        2.11      2.25 o
  -7   7  11       34.16       34.41      3.89 o
  -6   7  11        2.62        1.17      2.11 o
  -5   7  11        6.55       11.41      2.66 o
  -4   7  11        2.83        1.18      1.98 o
  -3   7  11        2.83        3.69      1.41 o
  -2   7  11        6.11        4.79      0.83 o
  -1   7  11        6.00        5.86      0.97 o
   0   7  11        2.01        1.65      0.95 o
   1   7  11       54.83       60.54      3.14 o
   2   7  11        2.15        2.22      0.95 o
   3   7  11        0.75       -0.75      0.92 o
   4   7  11        0.05       -0.13      1.38 o
   5   7  11        3.13        1.31      2.02 o
   6   7  11        0.32        1.52      2.06 o
 -11   8  11        0.01        3.18      2.64 o
 -10   8  11        0.03        1.70      2.43 o
  -9   8  11       18.78       19.34      3.39 o
  -8   8  11       72.96       75.64      5.86 o
  -7   8  11        2.26        1.86      2.28 o
  -6   8  11       10.35       13.93      3.04 o
  -5   8  11        9.99       10.84      2.87 o
  -4   8  11        8.44        8.36      1.65 o
  -3   8  11        8.49        4.67      1.50 o
  -2   8  11        1.20       -0.62      1.81 o
  -1   8  11        0.23        0.14      0.70 o
   0   8  11       13.92       14.15      1.71 o
   1   8  11        3.61        2.26      1.19 o
   2   8  11        2.47        1.30      1.19 o
   3   8  11        5.74        6.39      1.15 o
   4   8  11        8.72       10.42      2.20 o
   5   8  11       63.37       65.62      4.86 o
 -10   9  11       13.57       14.15      3.31 o
  -9   9  11       15.47       13.13      3.10 o
  -8   9  11        5.55        8.87      2.81 o
  -7   9  11        1.99        1.92      2.34 o
  -6   9  11       29.50       21.41      3.36 o
  -5   9  11       97.13      111.37      6.89 o
  -4   9  11       57.12       63.47      3.60 o
  -3   9  11        0.51        0.83      1.44 o
  -2   9  11        0.15        1.69      1.40 o
  -1   9  11       14.56       13.36      1.95 o
   0   9  11       44.85       47.15      2.30 o
   1   9  11        2.68        1.39      0.87 o
   2   9  11       18.18       16.32      1.32 o
   3   9  11       21.44       22.35      3.59 o
   4   9  11       22.57       21.26      2.12 o
   5   9  11       48.62       54.13      4.49 o
 -10  10  11        5.24        3.19      2.81 o
  -9  10  11        0.01        3.88      2.63 o
  -8  10  11        0.07        4.36      2.67 o
  -7  10  11        3.65        5.16      2.50 o
  -6  10  11        0.11       -0.18      2.34 o
  -5  10  11        1.08        2.42      1.60 o
  -4  10  11       61.00       66.39      3.75 o
  -3  10  11        3.16        3.06      2.30 o
  -2  10  11        0.34       -1.23      1.35 o
  -1  10  11        0.28       -0.50      1.35 o
   0  10  11        4.09        4.17      1.40 o
   1  10  11        0.00       -0.72      0.72 o
   2  10  11       14.65       17.34      1.43 o
   3  10  11        7.19        8.93      1.31 o
   4  10  11       66.00       71.29      5.56 o
  -9  11  11        2.25        7.50      3.11 o
  -8  11  11       22.55       20.93      3.80 o
  -7  11  11       13.07       21.07      3.68 o
  -6  11  11       32.53       33.76      2.82 o
  -5  11  11        8.58        5.32      3.51 o
  -4  11  11       25.17       23.56      2.39 o
  -3  11  11        6.33        6.53      3.18 o
  -2  11  11       19.60       15.65      2.14 o
  -1  11  11        0.30       -0.88      1.45 o
   0  11  11        5.13        4.25      1.77 o
   1  11  11        0.59       -0.11      1.58 o
   2  11  11       18.41       23.22      2.70 o
   3  11  11        0.00        0.99      1.01 o
  -8  12  11        9.13        2.86      2.75 o
  -7  12  11       17.27       12.39      3.28 o
  -6  12  11       71.40       70.18      5.49 o
  -5  12  11        5.98        5.06      1.89 o
  -4  12  11        2.41        2.70      1.72 o
  -3  12  11       13.45       12.67      2.00 o
  -2  12  11       23.35       24.09      3.36 o
  -1  12  11        1.48        1.54      2.00 o
   0  12  11        1.25        2.08      1.88 o
   1  12  11        2.01        0.06      1.66 o
   2  12  11        4.09        6.35      2.43 o
  -6  13  11       60.31       69.05      9.31 o
  -5  13  11       17.06       15.29      3.14 o
  -4  13  11        2.23        5.36      2.42 o
  -3  13  11        1.22        2.41      2.18 o
  -2  13  11       21.26       15.99      2.80 o
  -1  13  11       78.89       78.66      5.71 o
   0  13  11        7.56        5.41      2.32 o
 -12   0  12        0.00        1.86      1.50 o
 -11   0  12       13.20       12.78      2.12 o
 -10   0  12        3.77        3.50      1.72 o
  -9   0  12      189.84      190.07      7.80 o
  -8   0  12       47.97       49.88      3.80 o
  -7   0  12        8.60        7.01      1.86 o
  -6   0  12       51.32       57.57      4.02 o
  -5   0  12       24.95       21.96      2.58 o
  -4   0  12       25.38       27.00      2.90 o
  -3   0  12       39.34       34.07      3.22 o
  -2   0  12        2.06        4.34      1.89 o
  -1   0  12       45.33       42.39      3.65 o
   0   0  12        0.07        0.89      1.89 o
   1   0  12        0.00       -1.44      1.87 o
   2   0  12       37.28       32.04      3.51 o
   3   0  12       37.85       38.82      3.99 o
   4   0  12      117.20      135.79      7.59 o
   5   0  12        5.65        8.69      3.01 o
 -12   1  12        0.96        1.11      1.18 o
 -11   1  12        1.01        1.85      1.08 o
 -10   1  12        0.11        0.51      1.04 o
  -9   1  12        0.42       -0.30      1.00 o
  -8   1  12        5.75        2.79      1.29 o
  -7   1  12       26.19       19.87      1.71 o
  -6   1  12        4.06        3.62      1.27 o
  -5   1  12       15.05       10.79      2.09 o
  -4   1  12        0.09        1.17      1.14 o
  -3   1  12       30.47       24.58      1.99 o
  -2   1  12       47.51       41.42      2.53 o
  -1   1  12       33.54       32.29      2.31 o
   0   1  12       17.70       14.70      1.83 o
   1   1  12       19.42       16.39      1.96 o
   2   1  12        1.26        1.08      2.16 o
   3   1  12        9.45       11.73      1.97 o
   4   1  12        0.85        2.51      1.69 o
   5   1  12       10.16        8.35      5.32 o
 -12   2  12        4.02        3.51      2.04 o
 -11   2  12       14.21       14.19      1.28 o
 -10   2  12        8.19        7.69      1.19 o
  -9   2  12        0.59       -0.14      0.96 o
  -8   2  12        7.92        9.77      2.60 o
  -7   2  12        3.99        3.61      1.17 o
  -6   2  12       55.04       58.83      4.24 o
  -5   2  12       28.29       31.78      2.33 o
  -4   2  12       53.03       47.50      2.64 o
  -3   2  12       67.40       66.42      3.15 o
  -2   2  12       49.77       52.67      3.01 o
  -1   2  12       16.45       17.46      3.55 o
   0   2  12       26.21       25.28      2.17 o
   1   2  12        0.71        1.12      1.39 o
   2   2  12        0.04       -1.35      1.50 o
   3   2  12       39.35       39.08      3.64 o
   4   2  12        5.59        4.13      1.75 o
   5   2  12       15.95       22.29      5.70 o
 -11   3  12       27.47       28.19      3.26 o
 -10   3  12        1.19       -0.99      1.83 o
  -9   3  12        1.15        0.93      0.77 o
  -8   3  12        7.00        5.95      1.06 o
  -7   3  12        3.21        3.17      1.03 o
  -6   3  12        0.00       -0.03      0.98 o
  -5   3  12       50.97       48.78      4.10 o
  -4   3  12       22.11       20.37      4.48 o
  -3   3  12        3.28        3.14      1.25 o
  -2   3  12        3.66        3.50      1.32 o
  -1   3  12       56.47       58.24      3.15 o
   0   3  12        0.53        1.14      1.32 o
   1   3  12        2.40        3.66      1.47 o
   2   3  12        0.13       -1.19      1.83 o
   3   3  12        1.61        1.27      1.50 o
   4   3  12        8.81       14.07      4.74 o
   5   3  12        0.35        0.49      1.65 o
 -11   4  12        2.58       -0.58      2.15 o
 -10   4  12        2.41       16.91      3.03 o
  -9   4  12        3.03        3.73      2.26 o
  -8   4  12        0.65       -1.80      1.80 o
  -7   4  12        3.86        2.76      0.76 o
  -6   4  12        0.58        0.14      0.85 o
  -5   4  12        7.27        6.64      1.14 o
  -4   4  12       17.69       18.33      1.59 o
  -3   4  12       21.18       24.90      1.90 o
  -2   4  12        5.60        4.76      1.32 o
  -1   4  12       18.58       18.27      1.84 o
   0   4  12       15.55       12.05      1.77 o
   1   4  12       20.72       20.13      3.15 o
   2   4  12        0.71       -0.21      1.38 o
   3   4  12        1.16        3.98      1.66 o
   4   4  12        0.09       -1.47      1.47 o
   5   4  12        6.52        5.99      1.94 o
 -11   5  12        1.36        1.20      2.25 o
 -10   5  12       14.06       11.40      2.79 o
  -9   5  12        0.64        1.35      2.14 o
  -8   5  12        0.36       -0.14      1.97 o
  -7   5  12        8.85       10.32      2.55 o
  -6   5  12       18.43       20.00      3.17 o
  -5   5  12        1.07        1.43      0.77 o
  -4   5  12        1.24        0.30      1.05 o
  -3   5  12        0.41        0.81      0.99 o
  -2   5  12       16.53       18.90      2.94 o
  -1   5  12        5.87        5.35      1.32 o
   0   5  12        8.57        8.35      2.24 o
   1   5  12        0.42       -0.36      1.32 o
   2   5  12       16.36       19.65      2.17 o
   3   5  12       34.17       36.77      2.72 o
   4   5  12        3.42        3.56      2.68 o
   5   5  12        1.84        2.98      1.73 o
 -11   6  12        2.69       -0.15      2.24 o
 -10   6  12       11.78       12.49      2.92 o
  -9   6  12       52.13       69.47      5.60 o
  -8   6  12        2.78        2.87      2.27 o
  -7   6  12       58.52       64.94      5.35 o
  -6   6  12       25.64       27.33      3.40 o
  -5   6  12       74.75       81.57      5.83 o
  -4   6  12        6.37        3.29      2.35 o
  -3   6  12       24.57       27.26      1.82 o
  -2   6  12        1.55        1.09      1.04 o
  -1   6  12        0.00        0.68      1.14 o
   0   6  12       11.94       13.00      1.69 o
   1   6  12        4.44        4.89      1.52 o
   2   6  12        0.17       -0.58      1.30 o
   3   6  12       13.00       12.23      1.98 o
   4   6  12        0.41       -0.45      1.60 o
 -10   7  12        7.07       12.33      3.07 o
  -9   7  12       10.61        8.18      2.84 o
  -8   7  12       12.52       16.12      3.15 o
  -7   7  12       32.50       32.73      3.88 o
  -6   7  12       20.92       25.61      3.60 o
  -5   7  12        1.32       -0.86      2.16 o
  -4   7  12        2.10        1.53      2.25 o
  -3   7  12        3.53        2.70      2.41 o
  -2   7  12        3.73        6.38      2.64 o
  -1   7  12      126.64      131.68      4.38 o
   0   7  12       42.58       45.00      4.05 o
   1   7  12        7.11        8.94      2.17 o
   2   7  12        0.00        1.10      1.10 o
   3   7  12       14.86       13.58      1.95 o
   4   7  12       41.64       46.61      7.51 o
  -9   8  12        0.23       -0.39      2.33 o
  -8   8  12       37.58       43.91      4.62 o
  -7   8  12       13.20       11.03      2.97 o
  -6   8  12       29.32       35.74      4.19 o
  -5   8  12        3.11        4.21      2.55 o
  -4   8  12        3.62        6.11      2.69 o
  -3   8  12        3.78        1.82      2.34 o
  -2   8  12        7.90        6.87      2.61 o
  -1   8  12       17.10       14.51      1.88 o
   0   8  12        0.85        0.46      0.91 o
   1   8  12       42.46       43.72      2.24 o
   2   8  12        3.24        2.61      2.19 o
   3   8  12       15.05       16.72      2.03 o
  -9   9  12        0.23       -2.34      2.34 o
  -8   9  12        2.07        0.61      2.60 o
  -7   9  12        4.80        3.93      2.47 o
  -6   9  12        3.16        1.19      2.42 o
  -5   9  12       11.42       12.82      3.08 o
  -4   9  12       16.53       19.94      3.43 o
  -3   9  12        0.05        0.93      2.50 o
  -2   9  12        8.11        7.68      2.25 o
  -1   9  12        5.81        8.69      2.70 o
   0   9  12        9.07        8.44      1.02 o
   1   9  12        0.06       -0.54      0.90 o
   2   9  12       24.16       26.04      1.82 o
  -8  10  12        1.64        5.11      2.85 o
  -7  10  12       20.21       22.42      3.68 o
  -6  10  12       19.24       14.42      3.21 o
  -5  10  12       13.89       14.80      3.31 o
  -4  10  12        1.16        0.86      2.58 o
  -3  10  12        0.00        0.24      1.52 o
  -2  10  12        0.32       -0.39      1.42 o
  -1  10  12        2.14        2.90      1.67 o
   0  10  12       43.51       41.85      3.11 o
   1  10  12       19.87       22.77      1.65 o
  -6  11  12       68.87       71.96      6.25 o
  -5  11  12       11.24        5.96      2.87 o
  -4  11  12        0.03        0.94      2.63 o
  -3  11  12       19.23       19.02      2.31 o
  -2  11  12       33.52       30.97      2.76 o
  -1  11  12        1.51        2.37      2.30 o
   0  11  12        0.25       -1.65      1.96 o
  -4  12  12       12.16       13.65      2.27 o
  -3  12  12        0.01       -1.86      1.86 o
 -10   1  13        0.01       -0.53      1.45 o
  -9   1  13        0.09        1.45      1.11 o
  -8   1  13        1.63        1.02      1.14 o
  -7   1  13        0.06        0.18      1.40 o
  -6   1  13        0.01       -1.12      1.12 o
  -5   1  13       11.56       12.00      3.30 o
  -4   1  13       24.92       23.00      1.99 o
  -3   1  13        2.55        2.83      1.38 o
  -2   1  13       14.68       17.42      3.32 o
  -1   1  13       11.74       14.15      3.12 o
   0   1  13        0.32       -1.32      1.32 o
   1   1  13        1.50        1.70      3.87 o
   2   1  13        0.61       -0.56      1.53 o
   3   1  13        0.06       -0.96      1.59 o
 -10   2  13       15.51       16.68      1.39 o
  -9   2  13       20.32       20.75      1.59 o
  -8   2  13        1.23        2.91      1.12 o
  -7   2  13        0.16       -0.65      1.05 o
  -6   2  13       56.17       56.45      2.92 o
  -5   2  13        6.06        9.16      1.77 o
  -4   2  13        6.63        6.51      1.43 o
  -3   2  13        5.66        4.79      1.68 o
  -2   2  13       12.77       10.64      1.75 o
  -1   2  13        6.89        8.20      1.71 o
   0   2  13       12.35       11.47      2.05 o
   1   2  13        0.24       -1.60      1.60 o
   2   2  13        3.02        2.99      1.69 o
   3   2  13       22.02       18.90      2.72 o
 -10   3  13        0.34        1.49      2.11 o
  -9   3  13        5.47        3.54      2.12 o
  -8   3  13        3.19        2.23      0.91 o
  -7   3  13        4.12        3.85      1.09 o
  -6   3  13        0.09        0.26      1.05 o
  -5   3  13        2.44        2.69      1.21 o
  -4   3  13       13.31       12.70      1.61 o
  -3   3  13        0.41        0.96      1.26 o
  -2   3  13        0.29       -0.50      1.28 o
  -1   3  13        2.65        2.52      2.71 o
   0   3  13        2.83        0.73      1.45 o
   1   3  13       23.38       26.93      2.40 o
   2   3  13       52.41       56.93      3.46 o
   3   3  13        0.25        0.88      1.58 o
 -10   4  13        2.05        1.65      2.13 o
  -9   4  13        5.49        2.53      2.31 o
  -8   4  13        8.23        9.45      2.59 o
  -7   4  13        0.91       -0.66      2.03 o
  -6   4  13       55.79       63.32      2.64 o
  -5   4  13       17.92       16.70      2.08 o
  -4   4  13      121.58      133.23      4.46 o
  -3   4  13        6.68        6.36      1.42 o
  -2   4  13        1.78        1.83      1.47 o
  -1   4  13        0.38        0.91      1.32 o
   0   4  13       17.64       18.02      3.04 o
   1   4  13        2.35       -0.41      1.51 o
   2   4  13       21.68       20.97      2.30 o
   3   4  13       30.50       33.14      2.84 o
  -9   5  13       15.15       14.04      2.91 o
  -8   5  13       21.65       21.58      3.27 o
  -7   5  13        8.43       11.44      2.82 o
  -6   5  13        0.17        2.39      2.33 o
  -5   5  13        0.30       -0.25      0.80 o
  -4   5  13        5.95        6.09      1.15 o
  -3   5  13       11.00       11.20      2.77 o
  -2   5  13       31.14       32.33      2.22 o
  -1   5  13       40.80       45.98      4.09 o
   0   5  13       10.12       11.75      1.79 o
   1   5  13        3.83        4.11      1.58 o
   2   5  13        1.29        1.49      2.93 o
  -9   6  13       17.73       22.45      3.51 o
  -8   6  13       29.85       36.16      4.10 o
  -7   6  13       20.11       24.17      3.55 o
  -6   6  13        5.30        5.55      2.56 o
  -5   6  13        0.01       -1.32      2.16 o
  -4   6  13       15.10       13.92      3.01 o
  -3   6  13        0.56       -0.09      1.06 o
  -2   6  13       22.04       19.12      1.71 o
  -1   6  13        7.26        8.20      1.48 o
   0   6  13       41.96       46.80      2.92 o
   1   6  13        1.51       -0.56      1.59 o
   2   6  13        4.45        5.01      2.81 o
  -8   7  13        1.56        2.40      2.43 o
  -7   7  13        1.33        1.37      2.50 o
  -6   7  13       38.97       40.59      4.35 o
  -5   7  13        4.93        3.83      2.65 o
  -4   7  13        5.33        4.20      2.57 o
  -3   7  13        2.41        3.05      2.54 o
  -2   7  13        0.32        1.13      0.87 o
  -1   7  13       30.47       29.33      2.04 o
   0   7  13        2.28        3.81      2.17 o
   1   7  13        0.15        0.43      1.86 o
  -7   8  13        3.84        5.85      2.78 o
  -6   8  13       31.01       38.26      4.49 o
  -5   8  13        1.62        2.17      2.33 o
  -4   8  13        7.56        7.79      2.81 o
  -3   8  13        4.09        2.42      2.58 o
  -2   8  13       20.09       30.64      4.27 o
  -1   8  13       19.27       20.10      3.11 o
   0   8  13        6.89        5.81      1.24 o
  -6   9  13        2.08       -2.06      2.37 o
  -5   9  13        1.39       -2.41      2.41 o
  -4   9  13        4.46        2.37      2.68 o
  -3   9  13       11.45       10.80      3.10 o
  -2   9  13       13.96       11.39      3.35 o
  -1   9  13        3.05        4.73      2.87 o
  -8   0  14        0.01       -1.57      1.57 o
  -7   0  14        2.94        2.14      1.82 o
  -6   0  14       23.95       26.48      2.99 o
  -5   0  14        0.95        3.47      1.93 o
  -4   0  14        3.19        6.34      2.26 o
  -3   0  14        3.37        3.79      2.15 o
  -2   0  14       27.17       26.95      3.28 o
  -1   0  14       17.95       21.35      3.21 o
   0   0  14       12.58       10.72      2.67 o
  -8   1  14       14.67       12.93      1.57 o
  -7   1  14        0.02        1.30      1.21 o
  -6   1  14       10.57        9.07      1.58 o
  -5   1  14        0.03        0.07      1.30 o
  -4   1  14        4.01        2.60      1.45 o
  -3   1  14        8.20        5.64      1.59 o
  -2   1  14       35.61       35.02      2.60 o
  -1   1  14        5.92        6.02      2.26 o
   0   1  14        1.38        1.42      1.58 o
   1   1  14        3.43       -0.19      1.85 o
  -8   2  14        4.53        3.61      1.19 o
  -7   2  14       21.69       18.02      1.71 o
  -6   2  14        2.15        1.59      1.26 o
  -5   2  14       46.93       47.19      2.80 o
  -4   2  14       24.18       24.19      2.13 o
  -3   2  14        4.17        2.48      1.47 o
  -2   2  14        0.07       -0.71      1.34 o
  -1   2  14        1.41        1.05      1.52 o
   0   2  14        0.02       -1.00      1.54 o
  -7   3  14        1.72        1.47      1.00 o
  -6   3  14        0.16        0.43      1.08 o
  -5   3  14       53.49       60.81      3.08 o
  -4   3  14        6.38        5.87      1.50 o
  -3   3  14        4.62        3.33      2.06 o
  -2   3  14       13.03       14.41      2.25 o
  -1   3  14        2.13        0.78      1.51 o
   0   3  14        9.10       11.89      2.79 o
  -7   4  14       14.74       15.44      2.99 o
  -6   4  14        7.73       11.16      1.17 o
  -5   4  14       29.83       32.76      2.17 o
  -4   4  14       10.29       12.74      2.40 o
  -3   4  14        2.39        0.59      3.19 o
  -2   4  14        9.83        8.62      2.33 o
  -1   4  14        0.59       -0.14      1.45 o
   0   4  14        0.24       -1.41      1.41 o
  -6   5  14        1.95       -0.97      2.33 o
  -5   5  14        4.03        3.98      2.55 o
  -4   5  14        2.25        0.97      1.01 o
  -3   5  14        0.20       -1.38      1.64 o
  -2   5  14        1.21        2.55      1.34 o
  -1   5  14        0.39       -1.29      1.29 o
  -5   6  14       13.61       14.33      3.26 o
  -4   6  14        1.73        2.15      2.72 o
  -3   6  14       20.26       21.02      1.49 o
  -2   6  14        9.68       10.93      1.71 o
 
